# Supplementary material for: Crystal structure of 2-acetyl-5-(3-methoxyphenyl)-3,7-dimethyl-5H-1,3-thiazolo[3,2-a]pyrimidine-6-carboxylate
Source: Acta Crystallogr Sect E Struct Rep Online. 2014 Oct 29;70(Pt 11):o1204. doi: 10.1107/S1600536814023162 (PMC4257338; doi:10.1107/S1600536814023162)
Supplement: Supplementary file 1 [file e-70-o1204-sup1.cif]

##############################################################################
#                                                                            #
# This CIF contains the data in a paper accepted for publication in          #
# Acta Crystallographica Section E. It conforms to the requirements of       #
# Notes for Authors for Acta Crystallographica Section E, and has been       #
# peer reviewed under the auspices of the IUCr Commission on Journals.       #
#                                                                            #
# Full details of the Crystallographic Information File format               #
# are given in the paper "The Crystallographic Information File (CIF):       #
# a New Standard Archive File for Crystallography" by S. R. Hall, F. H.      #
# Allen and I. D. Brown [Acta Cryst. (1991), A47, 655-685].                  #
#                                                                            #
# The current version of the core CIF dictionary is obtainable from          #
# ftp://ftp.iucr.org/pub/cif_core.dic.                                       #
#                                                                            #
# Software is freely available for graphical display of the structure(s)     #
# in this CIF. For information consult the CIF software page                 #
# http://www.iucr.org/resources/cif/software.                                #
#                                                                            #
# This file may be used for bona fide research purposes within the           #
# scientific community so long as proper attribution is given to the journal # 
# article from which it was obtained.                                        #
#                                                                            #
##############################################################################
data_global
_audit_creation_method     'PLATON <TABLE ACC> option'
_journal_date_recd_electronic     2014-09-17
_journal_date_accepted     2014-10-21
_journal_name_full     'Acta Crystallographica, Section E'
_journal_year     2014
_journal_volume     70
_journal_issue     11
_journal_page_first     o1204
_journal_page_last     o1204
_journal_paper_category     HO
_journal_paper_doi     10.1107/S1600536814023162
_journal_coeditor_code     LH5730
_publ_contact_author_name
;
 'Noor Shahina Begum'
;
_publ_contact_author_address
;
 Department of Studies in Chemistry
 Bangalore University
 Bangalore,560001
 India
;
_publ_contact_author_email     'noorsb@rediffmail.com'
_publ_contact_author_fax     '(91) 80 2296 1331'
_publ_contact_author_phone     '(91) 80 2296 1344'
_publ_section_title
;\
Crystal structure of ethyl
2-acetyl-5-(3-methoxyphenyl)-3,7-dimethyl-5<i>H</i>-1,3-thiazolo[3,2-<i>a</i>]\
pyrimidine-6-carboxylate
;
_publ_section_title_footnote     .
loop_
    _publ_author_name
    _publ_author_address
    'Prasad, N. L.'
;
 Department of Studies in Chemistry,
 Bangalore University,
 Bangalore 560 001,
 Karnataka
 India
;
    'Krishnamurthy, M. S.'
;
 Department of Studies in Chemistry,
 Bangalore University,
 Bangalore 560 001,
 Karnataka
 India
;
    'Nagarajaiah, H.'
;
 Department of Studies in Chemistry,
 Bangalore University,
 Bangalore 560 001,
 Karnataka
 India
;
    'Begum, Noor Shahina'
;
 Department of Studies in Chemistry,
 Bangalore University,
 Bangalore 560 001,
 Karnataka
 India
;
data_I
_audit_creation_method     SHELXL-97
_chemical_name_systematic
;\
2-Acetyl-5-(3-methoxy-phenyl)-3,7-dimethyl-5<i>H</i>-thiazolo[3,2-<i>a</i>]\
pyrimidine-6-carboxylic acid ethyl ester
;
_chemical_name_common     ?
_chemical_formula_moiety     'C20 H22 N2 O4 S'
_chemical_formula_sum     'C20 H22 N2 O4 S'
_chemical_formula_iupac     'C20 H22 N2 O4 S'
_chemical_formula_weight     386.46
_chemical_melting_point     ?
_symmetry_cell_setting     triclinic
_symmetry_space_group_name_H-M     'P -1'
_symmetry_space_group_name_Hall     '-P 1 '
loop_
    _symmetry_equiv_pos_as_xyz
    'x, y, z'
    '-x, -y, -z'
_cell_length_a     8.281(3)
_cell_length_b     9.680(4)
_cell_length_c     12.821(5)
_cell_angle_alpha     76.423(10)
_cell_angle_beta     86.308(10)
_cell_angle_gamma     74.641(11)
_cell_volume     963.3(7)
_cell_formula_units_Z     2
_cell_measurement_reflns_used     2529
_cell_measurement_theta_min     2.24
_cell_measurement_theta_max     27.00
_cell_measurement_temperature     100(2)
_exptl_crystal_description     block
_exptl_crystal_colour     yellow
_exptl_crystal_size_max     0.18
_exptl_crystal_size_mid     0.16
_exptl_crystal_size_min     0.16
_exptl_crystal_density_diffrn     1.332
_exptl_crystal_density_meas     ?
_exptl_crystal_density_method     'not measured'
_exptl_crystal_F_000     408
_exptl_absorpt_coefficient_mu     0.196
_exptl_absorpt_correction_type     multi-scan
_exptl_absorpt_process_details
;
(SADABS; Bruker, 1998)
;
_exptl_absorpt_correction_T_min     0.9655
_exptl_absorpt_correction_T_max     0.9693
_exptl_special_details
;
;
_diffrn_ambient_temperature     100(2)
_diffrn_radiation_type     MoK\a
_diffrn_radiation_wavelength     0.71073
_diffrn_radiation_source     'fine-focus sealed tube'
_diffrn_radiation_monochromator     graphite
_diffrn_measurement_device_type     'Bruker SMART APEX CCD-detector'
_diffrn_measurement_method     '\w scans'
_diffrn_detector_area_resol_mean     ?
_diffrn_reflns_number     7744
_diffrn_reflns_av_R_equivalents     0.0396
_diffrn_reflns_av_sigmaI/netI     0.0673
_diffrn_reflns_theta_min     2.24
_diffrn_reflns_theta_max     27.00
_diffrn_reflns_theta_full     27.00
_diffrn_measured_fraction_theta_max     0.991
_diffrn_measured_fraction_theta_full     0.991
_diffrn_reflns_limit_h_min     -10
_diffrn_reflns_limit_h_max     10
_diffrn_reflns_limit_k_min     -12
_diffrn_reflns_limit_k_max     12
_diffrn_reflns_limit_l_min     -11
_diffrn_reflns_limit_l_max     16
_diffrn_standards_number     ?
_diffrn_standards_interval_count     ?
_diffrn_standards_interval_time     ?
_diffrn_standards_decay_%     ?
_refine_special_details
;
 Refinement of F^2^ against ALL reflections.  The weighted R-factor wR and
 goodness of fit S are based on F^2^, conventional R-factors R are based
 on F, with F set to zero for negative F^2^. The threshold expression of
 F^2^ > 2\s(F^2^) is used only for calculating R-factors(gt) etc. and is
 not relevant to the choice of reflections for refinement.  R-factors based
 on F^2^ are statistically about twice as large as those based on F, and R-
 factors based on ALL data will be even larger.
;
_reflns_number_total     4170
_reflns_number_gt     2529
_reflns_threshold_expression     I>2\s(I)
_refine_ls_structure_factor_coef     Fsqd
_refine_ls_matrix_type     full
_refine_ls_R_factor_all     0.1281
_refine_ls_R_factor_gt     0.0660
_refine_ls_wR_factor_gt     0.1492
_refine_ls_wR_factor_ref     0.1727
_refine_ls_goodness_of_fit_ref     0.925
_refine_ls_restrained_S_all     0.925
_refine_ls_number_reflns     4170
_refine_ls_number_parameters     263
_refine_ls_number_restraints     0
_refine_ls_hydrogen_treatment     constr
_refine_ls_weighting_scheme     calc
_refine_ls_weighting_details
         'calc w=1/[\s^2^(Fo^2^)+(0.0760P)^2^+0.6885P] where P=(Fo^2^+2Fc^2^)/3'
_atom_sites_solution_hydrogens     geom
_atom_sites_solution_primary     direct
_atom_sites_solution_secondary     difmap
_refine_ls_shift/su_max     0.000
_refine_ls_shift/su_mean     0.000
_refine_diff_density_max     0.336
_refine_diff_density_min     -0.391
_refine_ls_extinction_method     none
_refine_ls_extinction_coef     ?
loop_
    _atom_type_symbol
    _atom_type_description
    _atom_type_scat_dispersion_real
    _atom_type_scat_dispersion_imag
    _atom_type_scat_source
    'C' 'C' 0.0033 0.0016
                         'International Tables Vol C Tables 4.2.6.8 and 6.1.1.4'
    'H' 'H' 0.0000 0.0000
                         'International Tables Vol C Tables 4.2.6.8 and 6.1.1.4'
    'N' 'N' 0.0061 0.0033
                         'International Tables Vol C Tables 4.2.6.8 and 6.1.1.4'
    'O' 'O' 0.0106 0.0060
                         'International Tables Vol C Tables 4.2.6.8 and 6.1.1.4'
    'S' 'S' 0.1246 0.1234
                         'International Tables Vol C Tables 4.2.6.8 and 6.1.1.4'
_computing_data_collection
;
SMART (Bruker, 1998)
;
_computing_cell_refinement
;
SAINT (Bruker, 1998)
;
_computing_data_reduction
;
SAINT (Bruker, 1998)
;
_computing_structure_solution
;
SHELXS97 (Sheldrick, 2008)
;
_computing_structure_refinement
;
SHELXL97 (Sheldrick, 2008)
;
_computing_molecular_graphics
;
ORTEP-3 for Windows (Farrugia, 2012) and PLATON (Spek, 2009)
;
_computing_publication_material
;
WinGX (Farrugia, 2012)
;
loop_
    _atom_site_type_symbol
    _atom_site_label
    _atom_site_fract_x
    _atom_site_fract_y
    _atom_site_fract_z
    _atom_site_U_iso_or_equiv
    _atom_site_adp_type
    _atom_site_calc_flag
    _atom_site_refinement_flags
    _atom_site_occupancy
    _atom_site_symmetry_multiplicity
    _atom_site_disorder_assembly
    _atom_site_disorder_group
    S S1 0.30579(11) 0.36333(9) 0.10093(6) 0.0571(3) Uani d . 1 1 . .
    N N1 0.3525(3) 0.4674(2) -0.09649(16) 0.0408(5) Uani d . 1 1 . .
    N N2 0.1316(3) 0.6205(3) -0.01435(19) 0.0522(6) Uani d . 1 1 . .
    O O1 0.6747(4) 0.0390(3) 0.0353(3) 0.0991(9) Uani d . 1 1 . .
    O O2 0.0460(5) 0.9217(3) -0.3230(3) 0.1344(14) Uani d . 1 1 . .
    O O3 0.2781(4) 0.7833(3) -0.37460(18) 0.0887(9) Uani d . 1 1 . .
    O O4 0.2791(3) 0.3934(3) -0.53399(17) 0.0815(7) Uani d . 1 1 A .
    C C1 -0.0158(5) 0.8666(4) -0.0993(3) 0.0738(10) Uani d . 1 1 . .
    H H1A 0.0392 0.9470 -0.1201 0.111 Uiso calc R 1 1 . .
    H H1B -0.0530 0.8581 -0.0244 0.111 Uiso calc R 1 1 . .
    H H1C -0.1128 0.8870 -0.1457 0.111 Uiso calc R 1 1 . .
    C C2 0.4657(4) 0.2623(3) 0.0315(2) 0.0505(7) Uani d . 1 1 . .
    C C3 0.4737(3) 0.3342(3) -0.0718(2) 0.0448(6) Uani d . 1 1 . .
    C C4 0.5672(5) 0.1135(4) 0.0842(3) 0.0678(9) Uani d . 1 1 . .
    C C5 0.3089(3) 0.5520(3) -0.2070(2) 0.0422(6) Uani d . 1 1 A .
    H H5 0.4132 0.5710 -0.2444 0.051 Uiso calc R 1 1 . .
    C C6 0.1873(4) 0.6996(3) -0.2021(2) 0.0474(7) Uani d . 1 1 . .
    C C7 0.1055(4) 0.7250(3) -0.1109(2) 0.0505(7) Uani d . 1 1 A .
    C C8 0.5262(6) 0.0589(5) 0.1991(3) 0.0958(14) Uani d . 1 1 . .
    H H8A 0.4158 0.0385 0.2040 0.144 Uiso calc R 1 1 . .
    H H8B 0.5249 0.1339 0.2392 0.144 Uiso calc R 1 1 . .
    H H8C 0.6109 -0.0315 0.2296 0.144 Uiso calc R 1 1 . .
    C C9 0.2502(3) 0.5029(3) -0.0135(2) 0.0435(6) Uani d . 1 1 . .
    C C10 0.314(4) 0.886(2) -0.4736(17) 0.116(7) Uani d P 0.48(3) 1 A 1
    H H10A 0.4280 0.8999 -0.4711 0.139 Uiso calc PR 0.48(3) 1 A 1
    H H10B 0.2317 0.9832 -0.4829 0.139 Uiso calc PR 0.48(3) 1 A 1
    C C10' 0.224(2) 0.8853(18) -0.4809(13) 0.085(4) Uani d P 0.52(3) 1 A 2
    H H10C 0.1119 0.8797 -0.5001 0.102 Uiso calc PR 0.52(3) 1 A 2
    H H10D 0.2164 0.9880 -0.4777 0.102 Uiso calc PR 0.52(3) 1 A 2
    C C11 0.300(2) 0.8136(19) -0.5624(8) 0.102(6) Uani d P 0.48(3) 1 A 1
    H H11A 0.4102 0.7506 -0.5754 0.152 Uiso calc PR 0.48(3) 1 A 1
    H H11B 0.2622 0.8889 -0.6279 0.152 Uiso calc PR 0.48(3) 1 A 1
    H H11C 0.2199 0.7537 -0.5422 0.152 Uiso calc PR 0.48(3) 1 A 1
    C C11' 0.339(2) 0.8426(2) -0.5548(10) 0.182(14) Uani d P 0.52(3) 1 A 2
    H H11D 0.4517 0.8313 -0.5285 0.273 Uiso calc PR 0.52(3) 1 A 2
    H H11E 0.3191 0.9172 -0.6223 0.273 Uiso calc PR 0.52(3) 1 A 2
    H H11F 0.3308 0.7485 -0.5669 0.273 Uiso calc PR 0.52(3) 1 A 2
    C C12 0.2372(2) 0.4638(2) -0.26787(15) 0.0422(6) Uani d R 1 1 . .
    C C13 0.2885(2) 0.4605(3) -0.37231(16) 0.0495(7) Uani d R 1 1 A .
    H H13 0.3699 0.5105 -0.4044 0.059 Uiso calc R 1 1 . .
    C C14 0.2219(4) 0.3846(3) -0.4306(2) 0.0561(8) Uani d . 1 1 . .
    C C15 0.1116(4) 0.3055(4) -0.3822(3) 0.0669(9) Uani d . 1 1 A .
    H H15 0.0690 0.2502 -0.4208 0.080 Uiso calc R 1 1 . .
    C C16 0.0622(4) 0.3063(4) -0.2764(3) 0.0648(9) Uani d . 1 1 . .
    H H16 -0.0144 0.2515 -0.2432 0.078 Uiso calc R 1 1 A .
    C C17 0.1232(4) 0.3860(3) -0.2192(2) 0.0504(7) Uani d . 1 1 A .
    H H17 0.0876 0.3875 -0.1474 0.060 Uiso calc R 1 1 . .
    C C18 0.2065(6) 0.3271(5) -0.6001(3) 0.0995(15) Uani d . 1 1 . .
    H H18A 0.2330 0.2206 -0.5711 0.149 Uiso calc R 1 1 A .
    H H18B 0.2517 0.3475 -0.6731 0.149 Uiso calc R 1 1 . .
    H H18C 0.0847 0.3676 -0.6019 0.149 Uiso calc R 1 1 . .
    C C19 0.1592(5) 0.8125(4) -0.3027(3) 0.0715(10) Uani d . 1 1 A .
    C C20 0.5962(4) 0.2884(4) -0.1555(3) 0.0626(8) Uani d . 1 1 . .
    H H20A 0.6810 0.1991 -0.1230 0.094 Uiso calc R 1 1 . .
    H H20B 0.6506 0.3673 -0.1864 0.094 Uiso calc R 1 1 . .
    H H20C 0.5375 0.2686 -0.2122 0.094 Uiso calc R 1 1 . .
loop_
    _atom_site_aniso_label
    _atom_site_aniso_U_11
    _atom_site_aniso_U_22
    _atom_site_aniso_U_33
    _atom_site_aniso_U_12
    _atom_site_aniso_U_13
    _atom_site_aniso_U_23
    S1 0.0654(5) 0.0657(5) 0.0413(4) -0.0239(4) 0.0025(3) -0.0068(3)
    N1 0.0435(12) 0.0428(11) 0.0375(11) -0.0094(10) 0.0013(9) -0.0143(9)
    N2 0.0498(14) 0.0546(14) 0.0562(15) -0.0136(12) 0.0120(11) -0.0231(12)
    O1 0.086(2) 0.0692(16) 0.123(2) 0.0134(15) -0.0095(18) -0.0203(16)
    O2 0.163(3) 0.090(2) 0.097(2) 0.038(2) -0.022(2) 0.0100(17)
    O3 0.145(3) 0.0573(14) 0.0516(14) -0.0198(15) 0.0099(15) 0.0022(11)
    O4 0.1022(19) 0.0988(18) 0.0448(13) -0.0126(15) -0.0014(12) -0.0338(12)
    C1 0.065(2) 0.0558(19) 0.103(3) -0.0046(17) 0.004(2) -0.0358(19)
    C2 0.0505(17) 0.0482(15) 0.0546(17) -0.0154(14) -0.0096(13) -0.0094(13)
    C3 0.0438(15) 0.0420(14) 0.0518(16) -0.0090(12) -0.0074(12) -0.0172(12)
    C4 0.063(2) 0.060(2) 0.082(2) -0.0211(18) -0.0222(19) -0.0070(18)
    C5 0.0461(15) 0.0435(14) 0.0367(14) -0.0118(12) 0.0024(11) -0.0088(11)
    C6 0.0532(17) 0.0395(14) 0.0509(16) -0.0122(13) -0.0054(13) -0.0114(12)
    C7 0.0480(17) 0.0445(15) 0.0637(19) -0.0122(13) 0.0008(14) -0.0215(14)
    C8 0.105(3) 0.091(3) 0.083(3) -0.042(3) -0.031(2) 0.025(2)
    C9 0.0454(15) 0.0511(15) 0.0408(14) -0.0191(13) 0.0057(12) -0.0176(12)
    C10 0.156(18) 0.101(8) 0.068(9) -0.029(14) 0.018(13) 0.017(6)
    C10' 0.103(9) 0.066(5) 0.064(6) -0.013(7) -0.008(7) 0.020(4)
    C11 0.139(12) 0.113(10) 0.039(7) -0.022(9) -0.009(7) 0.001(6)
    C11' 0.185(19) 0.136(14) 0.127(17) 0.035(13) 0.078(15) 0.052(13)
    C12 0.0430(15) 0.0424(13) 0.0394(14) -0.0039(12) -0.0023(11) -0.0133(11)
    C13 0.0559(18) 0.0520(16) 0.0394(15) -0.0100(14) 0.0015(13) -0.0126(12)
    C14 0.0628(19) 0.0617(18) 0.0406(16) -0.0011(16) -0.0048(14) -0.0211(14)
    C15 0.070(2) 0.068(2) 0.072(2) -0.0101(18) -0.0140(18) -0.0388(18)
    C16 0.062(2) 0.069(2) 0.075(2) -0.0282(18) 0.0025(17) -0.0256(17)
    C17 0.0510(17) 0.0561(16) 0.0472(16) -0.0147(14) 0.0023(13) -0.0176(13)
    C18 0.150(4) 0.093(3) 0.052(2) -0.004(3) -0.023(2) -0.035(2)
    C19 0.100(3) 0.0505(19) 0.060(2) -0.0115(19) -0.015(2) -0.0099(16)
    C20 0.0558(19) 0.0620(18) 0.067(2) 0.0026(15) -0.0006(16) -0.0283(16)
_geom_special_details
;
 All s.u.'s (except the s.u. in the dihedral angle between two l.s. planes)
 are estimated using the full covariance matrix.  The cell s.u.'s are taken
 into account individually in the estimation of s.u.'s in distances, angles
 and torsion angles; correlations between s.u.'s in cell parameters are only
 used when they are defined by crystal symmetry.  An approximate (isotropic)
 treatment of cell s.u.'s is used for estimating s.u.'s involving l.s. planes.
;
loop_
    _geom_bond_atom_site_label_1
    _geom_bond_atom_site_label_2
    _geom_bond_site_symmetry_2
    _geom_bond_distance
    _geom_bond_publ_flag
    S1 C9 . 1.736(3) ?
    S1 C2 . 1.753(3) ?
    N1 C9 . 1.368(3) ?
    N1 C3 . 1.391(3) ?
    N1 C5 . 1.475(3) ?
    N2 C9 . 1.290(4) ?
    N2 C7 . 1.391(4) ?
    O1 C4 . 1.228(4) ?
    O2 C19 . 1.201(4) ?
    O3 C19 . 1.325(4) ?
    O3 C10 . 1.486(18) ?
    O3 C10' . 1.499(15) ?
    O4 C14 . 1.370(4) ?
    O4 C18 . 1.420(4) ?
    C1 C7 . 1.502(4) ?
    C1 H1A . 0.9800 ?
    C1 H1B . 0.9800 ?
    C1 H1C . 0.9800 ?
    C2 C3 . 1.350(4) ?
    C2 C4 . 1.487(4) ?
    C3 C20 . 1.491(4) ?
    C4 C8 . 1.493(5) ?
    C5 C12 . 1.526(3) ?
    C5 C6 . 1.527(4) ?
    C5 H5 . 1.0000 ?
    C6 C7 . 1.353(4) ?
    C6 C19 . 1.468(4) ?
    C8 H8A . 0.9800 ?
    C8 H8B . 0.9800 ?
    C8 H8C . 0.9800 ?
    C10 C11 . 1.50(4) ?
    C10 H10A . 0.9900 ?
    C10 H10B . 0.9900 ?
    C10' C11' . 1.358(19) ?
    C10' H10C . 0.9900 ?
    C10' H10D . 0.9900 ?
    C11 H11A . 0.9800 ?
    C11 H11B . 0.9800 ?
    C11 H11C . 0.9800 ?
    C11' H11D . 0.9800 ?
    C11' H11E . 0.9800 ?
    C11' H11F . 0.9800 ?
    C12 C13 . 1.3835 ?
    C12 C17 . 1.389(3) ?
    C13 C14 . 1.388(4) ?
    C13 H13 . 0.9500 ?
    C14 C15 . 1.372(5) ?
    C15 C16 . 1.392(5) ?
    C15 H15 . 0.9500 ?
    C16 C17 . 1.382(4) ?
    C16 H16 . 0.9500 ?
    C17 H17 . 0.9500 ?
    C18 H18A . 0.9800 ?
    C18 H18B . 0.9800 ?
    C18 H18C . 0.9800 ?
    C20 H20A . 0.9800 ?
    C20 H20B . 0.9800 ?
    C20 H20C . 0.9800 ?
loop_
    _geom_angle_atom_site_label_1
    _geom_angle_atom_site_label_2
    _geom_angle_atom_site_label_3
    _geom_angle_site_symmetry_1
    _geom_angle_site_symmetry_3
    _geom_angle
    _geom_angle_publ_flag
    C9 S1 C2 . . 91.44(13) ?
    C9 N1 C3 . . 115.6(2) ?
    C9 N1 C5 . . 119.6(2) ?
    C3 N1 C5 . . 123.6(2) ?
    C9 N2 C7 . . 116.3(2) ?
    C19 O3 C10 . . 127.2(10) ?
    C19 O3 C10' . . 108.8(8) ?
    C14 O4 C18 . . 117.5(3) ?
    C7 C1 H1A . . 109.5 ?
    C7 C1 H1B . . 109.5 ?
    H1A C1 H1B . . 109.5 ?
    C7 C1 H1C . . 109.5 ?
    H1A C1 H1C . . 109.5 ?
    H1B C1 H1C . . 109.5 ?
    C3 C2 C4 . . 127.6(3) ?
    C3 C2 S1 . . 111.2(2) ?
    C4 C2 S1 . . 121.2(2) ?
    C2 C3 N1 . . 112.5(2) ?
    C2 C3 C20 . . 127.7(3) ?
    N1 C3 C20 . . 119.8(2) ?
    O1 C4 C2 . . 121.9(3) ?
    O1 C4 C8 . . 122.3(4) ?
    C2 C4 C8 . . 115.8(3) ?
    N1 C5 C12 . . 110.26(19) ?
    N1 C5 C6 . . 108.5(2) ?
    C12 C5 C6 . . 112.6(2) ?
    N1 C5 H5 . . 108.5 ?
    C12 C5 H5 . . 108.5 ?
    C6 C5 H5 . . 108.5 ?
    C7 C6 C19 . . 121.2(3) ?
    C7 C6 C5 . . 122.3(2) ?
    C19 C6 C5 . . 116.5(3) ?
    C6 C7 N2 . . 122.2(3) ?
    C6 C7 C1 . . 125.6(3) ?
    N2 C7 C1 . . 112.1(3) ?
    C4 C8 H8A . . 109.5 ?
    C4 C8 H8B . . 109.5 ?
    H8A C8 H8B . . 109.5 ?
    C4 C8 H8C . . 109.5 ?
    H8A C8 H8C . . 109.5 ?
    H8B C8 H8C . . 109.5 ?
    N2 C9 N1 . . 127.9(3) ?
    N2 C9 S1 . . 122.8(2) ?
    N1 C9 S1 . . 109.3(2) ?
    O3 C10 C11 . . 104.5(18) ?
    O3 C10 H10A . . 110.9 ?
    C11 C10 H10A . . 110.9 ?
    O3 C10 H10B . . 110.9 ?
    C11 C10 H10B . . 110.9 ?
    H10A C10 H10B . . 108.9 ?
    C11' C10' O3 . . 107.3(13) ?
    C11' C10' H10C . . 110.3 ?
    O3 C10' H10C . . 110.3 ?
    C11' C10' H10D . . 110.3 ?
    O3 C10' H10D . . 110.3 ?
    H10C C10' H10D . . 108.5 ?
    C10' C11' H11D . . 109.5 ?
    C10' C11' H11E . . 109.5 ?
    H11D C11' H11E . . 109.5 ?
    C10' C11' H11F . . 109.5 ?
    H11D C11' H11F . . 109.5 ?
    H11E C11' H11F . . 109.5 ?
    C13 C12 C17 . . 119.90(16) ?
    C13 C12 C5 . . 119.31(16) ?
    C17 C12 C5 . . 120.8(2) ?
    C12 C13 C14 . . 120.55(19) ?
    C12 C13 H13 . . 119.7 ?
    C14 C13 H13 . . 119.7 ?
    O4 C14 C15 . . 125.4(3) ?
    O4 C14 C13 . . 114.9(3) ?
    C15 C14 C13 . . 119.7(3) ?
    C14 C15 C16 . . 119.9(3) ?
    C14 C15 H15 . . 120.1 ?
    C16 C15 H15 . . 120.1 ?
    C17 C16 C15 . . 120.8(3) ?
    C17 C16 H16 . . 119.6 ?
    C15 C16 H16 . . 119.6 ?
    C16 C17 C12 . . 119.2(3) ?
    C16 C17 H17 . . 120.4 ?
    C12 C17 H17 . . 120.4 ?
    O4 C18 H18A . . 109.5 ?
    O4 C18 H18B . . 109.5 ?
    H18A C18 H18B . . 109.5 ?
    O4 C18 H18C . . 109.5 ?
    H18A C18 H18C . . 109.5 ?
    H18B C18 H18C . . 109.5 ?
    O2 C19 O3 . . 120.5(3) ?
    O2 C19 C6 . . 127.3(4) ?
    O3 C19 C6 . . 112.2(3) ?
    C3 C20 H20A . . 109.5 ?
    C3 C20 H20B . . 109.5 ?
    H20A C20 H20B . . 109.5 ?
    C3 C20 H20C . . 109.5 ?
    H20A C20 H20C . . 109.5 ?
    H20B C20 H20C . . 109.5 ?
loop_
    _geom_torsion_atom_site_label_1
    _geom_torsion_atom_site_label_2
    _geom_torsion_atom_site_label_3
    _geom_torsion_atom_site_label_4
    _geom_torsion_site_symmetry_1
    _geom_torsion_site_symmetry_2
    _geom_torsion_site_symmetry_3
    _geom_torsion_site_symmetry_4
    _geom_torsion
    _geom_torsion_publ_flag
    C9 S1 C2 C3 . . . . 0.6(2) ?
    C9 S1 C2 C4 . . . . -176.3(2) ?
    C4 C2 C3 N1 . . . . 175.6(3) ?
    S1 C2 C3 N1 . . . . -1.0(3) ?
    C4 C2 C3 C20 . . . . -6.0(5) ?
    S1 C2 C3 C20 . . . . 177.3(2) ?
    C9 N1 C3 C2 . . . . 1.1(3) ?
    C5 N1 C3 C2 . . . . -166.2(2) ?
    C9 N1 C3 C20 . . . . -177.4(2) ?
    C5 N1 C3 C20 . . . . 15.4(4) ?
    C3 C2 C4 O1 . . . . 0.5(5) ?
    S1 C2 C4 O1 . . . . 176.9(3) ?
    C3 C2 C4 C8 . . . . -177.6(3) ?
    S1 C2 C4 C8 . . . . -1.2(4) ?
    C9 N1 C5 C12 . . . . -103.6(2) ?
    C3 N1 C5 C12 . . . . 63.1(3) ?
    C9 N1 C5 C6 . . . . 20.1(3) ?
    C3 N1 C5 C6 . . . . -173.1(2) ?
    N1 C5 C6 C7 . . . . -15.3(3) ?
    C12 C5 C6 C7 . . . . 107.0(3) ?
    N1 C5 C6 C19 . . . . 166.4(2) ?
    C12 C5 C6 C19 . . . . -71.2(3) ?
    C19 C6 C7 N2 . . . . -179.1(3) ?
    C5 C6 C7 N2 . . . . 2.7(4) ?
    C19 C6 C7 C1 . . . . -1.8(5) ?
    C5 C6 C7 C1 . . . . -180.0(3) ?
    C9 N2 C7 C6 . . . . 6.6(4) ?
    C9 N2 C7 C1 . . . . -171.1(2) ?
    C7 N2 C9 N1 . . . . -0.9(4) ?
    C7 N2 C9 S1 . . . . 177.68(19) ?
    C3 N1 C9 N2 . . . . 178.1(2) ?
    C5 N1 C9 N2 . . . . -14.1(4) ?
    C3 N1 C9 S1 . . . . -0.6(3) ?
    C5 N1 C9 S1 . . . . 167.21(17) ?
    C2 S1 C9 N2 . . . . -178.8(2) ?
    C2 S1 C9 N1 . . . . -0.02(19) ?
    C19 O3 C10 C11 . . . . -122.6(13) ?
    C10' O3 C10 C11 . . . . -64(3) ?
    C19 O3 C10' C11' . . . . -173.7(13) ?
    C10 O3 C10' C11' . . . . 52(3) ?
    N1 C5 C12 C13 . . . . -136.62(19) ?
    C6 C5 C12 C13 . . . . 102.0(2) ?
    N1 C5 C12 C17 . . . . 42.6(3) ?
    C6 C5 C12 C17 . . . . -78.8(3) ?
    C17 C12 C13 C14 . . . . 2.6(3) ?
    C5 C12 C13 C14 . . . . -178.2(2) ?
    C18 O4 C14 C15 . . . . 6.5(5) ?
    C18 O4 C14 C13 . . . . -175.5(3) ?
    C12 C13 C14 O4 . . . . 178.1(2) ?
    C12 C13 C14 C15 . . . . -3.8(4) ?
    O4 C14 C15 C16 . . . . -179.6(3) ?
    C13 C14 C15 C16 . . . . 2.5(5) ?
    C14 C15 C16 C17 . . . . -0.1(5) ?
    C15 C16 C17 C12 . . . . -1.1(5) ?
    C13 C12 C17 C16 . . . . -0.2(4) ?
    C5 C12 C17 C16 . . . . -179.4(3) ?
    C10 O3 C19 O2 . . . . 14.9(17) ?
    C10' O3 C19 O2 . . . . -11.8(9) ?
    C10 O3 C19 C6 . . . . -164.6(16) ?
    C10' O3 C19 C6 . . . . 168.8(8) ?
    C7 C6 C19 O2 . . . . -15.5(6) ?
    C5 C6 C19 O2 . . . . 162.8(4) ?
    C7 C6 C19 O3 . . . . 163.9(3) ?
    C5 C6 C19 O3 . . . . -17.8(4) ?
loop_
    _geom_hbond_atom_site_label_D
    _geom_hbond_atom_site_label_H
    _geom_hbond_atom_site_label_A
    _geom_hbond_site_symmetry_A
    _geom_hbond_distance_DH
    _geom_hbond_distance_HA
    _geom_hbond_distance_DA
    _geom_hbond_angle_DHA
    C18 H18B S1 1_554 0.98 2.87 3.822(3) 162
