# Supplementary material for: Crystal structure of 2-acetyl-5-(3-methoxyphenyl)-3,7-dimethyl-5H-1,3-thiazolo[3,2-a]pyrimidine-6-carboxylate
Source: Acta Crystallogr Sect E Struct Rep Online. 2014 Oct 29;70(Pt 11):o1204. doi: 10.1107/S1600536814023162 (PMC4257338; doi:10.1107/S1600536814023162)
Supplement: Supplementary file 2 [file e-70-o1204-Isup2.hkl]

#
# h,k,l, Fc-squared, Fo-squared, sigma(Fo-squared) and status flag
#
data_I
_shelx_title ' p1 in P -1'
_shelx_refln_list_code          4
_shelx_F_calc_maximum      144.72
_exptl_crystal_F_000       408.00
_reflns_d_resolution_high  0.7829
 
loop_
 _symmetry_equiv_pos_as_xyz
 'x, y, z'
 '-x, -y, -z'
 
_cell_length_a     8.2809
_cell_length_b     9.6802
_cell_length_c    12.8210
_cell_angle_alpha  76.423
_cell_angle_beta   86.308
_cell_angle_gamma  74.641
 
_shelx_F_squared_multiplier     1.000
 
loop_
 _refln_index_h
 _refln_index_k
 _refln_index_l
 _refln_F_squared_calc
 _refln_F_squared_meas
 _refln_F_squared_sigma
 _refln_observed_status
   1   0   0      117.50      105.84      2.57 o
   2   0   0     3024.89     2889.48     62.17 o
   3   0   0      419.12      454.13      8.19 o
   4   0   0      115.56      133.82      3.11 o
   5   0   0      656.27      675.80     12.30 o
   6   0   0        5.79        4.52      2.18 o
   7   0   0       31.83       38.16      5.21 o
   8   0   0        1.20        0.00      3.42 o
   9   0   0       13.01       18.83      5.14 o
  10   0   0        1.81        0.00      5.76 o
  -9   1   0        1.51        0.00      4.82 o
  -8   1   0       25.04       13.54      4.20 o
  -7   1   0       12.34       12.97      2.26 o
  -6   1   0        2.14        4.28      1.76 o
  -5   1   0      494.21      535.82     11.77 o
  -4   1   0      148.56      126.83      3.08 o
  -3   1   0       81.25       67.81      3.42 o
  -2   1   0     4352.51     4538.14     78.33 o
  -1   1   0       15.80       16.62      0.56 o
   0   1   0     3658.64     2463.58     66.77 o
   1   1   0       39.72       35.54      0.67 o
   2   1   0     3833.37     4176.53     61.33 o
   3   1   0       33.90       37.68      1.08 o
   4   1   0      244.12      248.48      4.96 o
   5   1   0       23.30       23.08      1.71 o
   6   1   0       63.04       72.90      3.25 o
   7   1   0       50.58       54.25      3.52 o
   8   1   0        1.28        2.84      5.76 o
   9   1   0        6.53        2.18      4.05 o
  10   1   0        0.33        0.62      5.91 o
  -9   2   0        1.96        4.36      5.45 o
  -8   2   0       19.18       21.01      4.51 o
  -7   2   0       23.89       19.92      3.74 o
  -6   2   0       81.93       77.14      3.30 o
  -5   2   0       91.95      103.50      4.82 o
  -4   2   0       71.92       74.08      3.89 o
  -3   2   0     1524.39     1791.17     37.73 o
  -2   2   0       11.62       12.42     11.13 o
  -1   2   0    10484.93     9310.92    159.90 o
   0   2   0       97.79      109.71      1.89 o
   1   2   0     5360.69     5406.44    100.59 o
   2   2   0     2289.58     2351.40     31.45 o
   3   2   0      182.49      189.39     10.94 o
   4   2   0      700.34      778.86     12.12 o
   5   2   0      136.54      135.26      3.44 o
   6   2   0      119.81       97.28      6.93 o
   7   2   0       21.97       21.17      2.57 o
   8   2   0        0.01        0.00      2.65 o
   9   2   0        0.11        0.00      4.20 o
  10   2   0        6.44        3.11      5.76 o
  -4   3   0       17.60       19.45      3.89 o
  -2   3   0       31.20       30.21      3.50 o
  -1   3   0      990.45     1053.51     29.26 o
   0   3   0      770.61      788.55     16.81 o
   1   3   0      732.37      744.70     13.04 o
   2   3   0      176.69      190.10      8.75 o
   3   3   0      100.77      118.37      3.32 o
   4   3   0      420.04      438.71     11.62 o
   5   3   0      117.96      120.99      3.10 o
   6   3   0        9.41        6.73      1.94 o
   7   3   0       28.00       33.46      2.95 o
   8   3   0       47.66       52.91      3.90 o
   9   3   0        2.46        2.80      3.74 o
  10   3   0        9.34       24.12      6.38 o
  -8   4   0        1.11       44.36     74.71 o
  -7   4   0        3.00       42.80     61.63 o
  -6   4   0       77.33       13.70     48.09 o
  -5   4   0        3.85        0.89      3.50 o
  -4   4   0        1.07        5.22      6.77 o
  -3   4   0        6.25       19.14     26.93 o
  -2   4   0       27.51       12.45      1.56 o
  -1   4   0      231.46      298.20      9.18 o
   0   4   0      328.91      343.80     10.27 o
   1   4   0      109.30       91.20      3.42 o
   2   4   0       34.91       47.90      1.69 o
   3   4   0        0.97        0.12      0.60 o
   4   4   0       28.83       27.93      2.01 o
   5   4   0       42.04       35.26      3.11 o
   6   4   0        0.64        0.00      2.19 o
   7   4   0      175.38      157.89     10.82 o
   8   4   0        7.99        4.93      3.20 o
   9   4   0        0.09        2.05      3.91 o
  10   4   0        4.27        3.58      5.91 o
  -8   5   0        0.46        0.28     29.65 o
  -7   5   0        0.57        2.35      2.95 o
  -6   5   0       44.35        0.00     48.56 o
  -5   5   0       40.67        0.00     42.64 o
  -4   5   0      153.89      136.49      5.60 o
  -3   5   0        8.71        5.14      1.56 o
  -2   5   0      193.91      191.59      6.69 o
  -1   5   0      257.29      248.40      8.09 o
   0   5   0      143.94      168.24      5.76 o
   1   5   0      279.42      267.23      8.40 o
   2   5   0      707.86      707.51     15.24 o
   3   5   0       11.20       19.31      1.16 o
   4   5   0      178.02      178.51      5.16 o
   5   5   0       60.17       66.20      3.39 o
   6   5   0        2.65        3.08      2.41 o
   7   5   0      154.84      141.62      5.57 o
   8   5   0        1.13        0.62      4.82 o
   9   5   0       22.73       16.57      4.29 o
  10   5   0        6.22        4.51      6.23 o
  -7   6   0        0.90        4.36      3.11 o
  -6   6   0        0.31        1.56      2.49 o
  -5   6   0        0.27        3.74      2.18 o
  -4   6   0        3.64        4.51      2.02 o
  -3   6   0        2.11        7.31      1.71 o
  -2   6   0      119.82       99.92      4.51 o
  -1   6   0        0.01        0.31      1.25 o
   0   6   0       11.08       12.92      1.56 o
   1   6   0       10.40       14.16      1.87 o
   2   6   0       12.78       11.05      1.87 o
   3   6   0       54.20       48.81      2.73 o
   4   6   0       12.13       11.42      1.35 o
   5   6   0        1.30        0.32      1.84 o
   6   6   0       50.99       54.49      3.78 o
   7   6   0       11.91       13.49      3.11 o
   8   6   0        5.21        9.44      8.40 o
   9   6   0       32.28       30.88      4.85 o
  10   6   0        6.16        4.98      6.38 o
  -6   7   0        0.08        0.00      3.11 o
  -5   7   0       32.07       29.88      3.42 o
  -4   7   0       17.62       19.30      2.80 o
  -3   7   0        0.48        1.87      2.02 o
  -2   7   0       82.90       92.92      4.51 o
  -1   7   0        3.37        1.87      1.56 o
   0   7   0       54.88       47.94      2.96 o
   1   7   0       35.59       33.31      2.80 o
   2   7   0      119.40      115.95      5.29 o
   3   7   0      117.93      106.61      4.98 o
   4   7   0       27.37       23.10      1.75 o
   5   7   0       37.24       36.08      3.25 o
   6   7   0       26.81       22.85      3.04 o
   7   7   0        2.11        0.00      3.81 o
   8   7   0        0.99        0.00      3.63 o
   9   7   0        2.96        2.02      5.91 o
  -5   8   0        1.92        0.00      3.42 o
  -4   8   0        0.52        2.96      3.11 o
  -3   8   0        1.84        0.31      2.49 o
  -2   8   0        6.32       10.27      2.49 o
  -1   8   0       50.12       54.01      3.58 o
   0   8   0       13.53       12.76      2.18 o
   1   8   0       32.27       31.75      2.96 o
   2   8   0       47.81       49.03      3.74 o
   3   8   0        9.55       10.12      2.80 o
   4   8   0       13.89       13.41      2.18 o
   5   8   0       46.18       41.87      4.20 o
   6   8   0        4.75        1.56      3.27 o
   7   8   0       32.26       41.40      4.98 o
   8   8   0        0.40        3.74      4.82 o
   9   8   0        5.06        0.00      5.91 o
  -4   9   0        7.53        4.36      3.42 o
  -3   9   0        0.07        0.00      2.80 o
  -2   9   0        6.71        8.25      2.65 o
  -1   9   0       13.72       14.94      2.65 o
   0   9   0        6.74       12.61      2.49 o
   1   9   0      167.26      160.77      6.85 o
   2   9   0       20.95       18.83      2.96 o
   3   9   0       87.56       91.05      5.91 o
   4   9   0        7.89        5.09      2.25 o
   5   9   0        3.78        0.00      3.74 o
   6   9   0       11.22       12.61      3.74 o
   7   9   0       19.29       19.77      5.29 o
   8   9   0       10.73        0.00      5.76 o
  -3  10   0        0.05        0.00      3.27 o
  -2  10   0       19.73       14.94      3.27 o
  -1  10   0        0.03        0.47      2.65 o
   0  10   0        0.08        0.00      2.65 o
   1  10   0       93.27       98.52      6.23 o
   2  10   0       47.87       55.56      5.14 o
   3  10   0      118.30      112.37      6.85 o
   4  10   0        0.12        0.00      3.74 o
   5  10   0       25.66       20.39      4.36 o
   6  10   0       25.55       31.59      5.29 o
   7  10   0        0.90        1.71      5.14 o
  -1  11   0        1.21        0.00      3.42 o
   0  11   0       12.62        8.09      3.42 o
   1  11   0        0.88        1.40      3.74 o
   2  11   0        8.76        8.56      4.36 o
   3  11   0        7.03       12.76      4.82 o
   4  11   0       36.54       42.96      5.45 o
   5  11   0        9.66       11.21      5.14 o
   6  11   0        0.33        2.33      5.45 o
   3  12   0        0.20        0.00      5.45 o
  -6 -11   1        0.09        0.00      5.91 o
  -5 -11   1        0.68        0.00      5.29 o
  -4 -11   1        9.83       10.89      4.98 o
  -3 -11   1        1.99        4.82      4.67 o
  -2 -11   1        1.81        0.47      4.51 o
  -1 -11   1        0.28        0.00      3.74 o
   0 -11   1        0.22        3.11      3.42 o
   1 -11   1        0.83        4.36      3.74 o
  -7 -10   1        3.60        4.51      5.60 o
  -6 -10   1       19.27       14.16      5.29 o
  -5 -10   1       23.64       31.91      5.14 o
  -4 -10   1        3.35        0.00      3.74 o
  -3 -10   1        3.64        5.45      3.74 o
  -2 -10   1       81.41       82.95      6.23 o
  -1 -10   1        0.33        0.00      2.96 o
   0 -10   1        7.56        6.85      2.80 o
   1 -10   1        1.63        2.96      2.65 o
   2 -10   1       12.50       22.88      3.42 o
   3 -10   1        0.03        2.33      3.42 o
  -8  -9   1       13.59       10.89      5.60 o
  -7  -9   1       17.96       30.35      5.29 o
  -6  -9   1        8.55       12.14      4.05 o
  -5  -9   1        8.04        3.74      3.89 o
  -4  -9   1       18.76       16.13      5.91 o
  -3  -9   1       50.16       56.65      5.29 o
  -2  -9   1      256.66      268.32     10.12 o
  -1  -9   1       52.19       48.87      4.05 o
   0  -9   1       26.30       16.65      2.65 o
   1  -9   1        0.55        1.87      2.02 o
   2  -9   1        4.89        2.49      2.65 o
   3  -9   1        2.34        0.00      2.80 o
   4  -9   1        1.33        1.71      3.42 o
  -9  -8   1        0.70        3.89      6.23 o
  -8  -8   1        1.28        0.00      4.98 o
  -7  -8   1       59.85       67.24      6.07 o
  -6  -8   1       10.28       16.03      3.58 o
  -5  -8   1       23.63       27.08      3.89 o
  -4  -8   1       90.25      105.66      4.24 o
  -3  -8   1       15.56       17.97      2.25 o
  -2  -8   1       14.53        7.63      2.65 o
  -1  -8   1      294.68      295.24     10.27 o
   0  -8   1       60.73       63.97      4.05 o
   1  -8   1      122.72      123.42      5.60 o
   2  -8   1        3.64        4.51      2.18 o
   3  -8   1        0.92        0.00      2.18 o
   4  -8   1       15.26       16.81      3.27 o
   5  -8   1        0.23        5.76      3.58 o
  -9  -7   1        6.08       16.65      6.23 o
  -8  -7   1        0.94        1.87      4.51 o
  -7  -7   1        0.90        0.62      3.74 o
  -6  -7   1        7.36        6.69      3.11 o
  -5  -7   1      168.30      164.93      4.76 o
  -4  -7   1       36.58       30.05      2.13 o
  -3  -7   1      116.47      111.52     10.97 o
  -2  -7   1       15.59       18.05      2.49 o
  -1  -7   1        9.43        9.03      1.87 o
   0  -7   1       41.67       43.89      2.96 o
   1  -7   1       47.94       46.38      3.11 o
   2  -7   1       24.17       25.84      2.80 o
   3  -7   1       28.08       37.82      3.42 o
   4  -7   1        9.49        4.36      2.80 o
   5  -7   1        3.66        1.25      2.80 o
   6  -7   1        0.05        4.67      3.42 o
 -10  -6   1        0.02        0.00      6.54 o
  -9  -6   1        1.43        0.00      5.14 o
  -8  -6   1        5.72        6.54      4.36 o
  -7  -6   1        3.13        2.80      3.27 o
  -6  -6   1        7.13        8.09      2.96 o
  -5  -6   1       99.29      101.63      5.29 o
  -4  -6   1      107.46       96.94      3.34 o
  -3  -6   1      306.39      310.90      7.78 o
  -2  -6   1      212.45      224.43      7.78 o
  -1  -6   1       74.29       69.73      3.42 o
   0  -6   1      304.03      287.15      9.18 o
   1  -6   1       38.47       36.11      2.65 o
   2  -6   1       89.94       81.55      4.05 o
   3  -6   1       97.05       90.58      4.51 o
   4  -6   1       12.92       12.76      2.18 o
   5  -6   1        1.49        7.16      2.49 o
   6  -6   1       12.00       15.87      3.11 o
   7  -6   1        2.85        3.27      3.58 o
 -10  -5   1        0.64        7.47      6.23 o
  -9  -5   1       28.95       37.98      6.07 o
  -8  -5   1        0.32        3.27      3.89 o
  -7  -5   1       47.45       44.92      3.59 o
  -6  -5   1        2.07        2.93      2.16 o
  -5  -5   1       21.81       23.37      2.39 o
  -4  -5   1       64.25       45.04      2.06 o
  -3  -5   1      102.40      103.84      4.36 o
  -2  -5   1       27.33       29.88      2.49 o
  -1  -5   1      644.68      686.36     19.77 o
   0  -5   1      167.80      163.89      5.76 o
   1  -5   1        8.90        7.16      1.40 o
   2  -5   1      297.96      260.22      8.56 o
   3  -5   1        0.30        3.74      1.40 o
   4  -5   1      398.97      393.29     12.61 o
   5  -5   1       68.89       53.69      3.89 o
   6  -5   1       31.15        0.00     53.54 o
   7  -5   1       10.69       14.85     18.13 o
   8  -5   1        0.62       27.70     74.39 o
 -10  -4   1        2.46        7.63      6.38 o
  -9  -4   1       18.12       11.98      4.82 o
  -8  -4   1       13.45       12.62      3.13 o
  -7  -4   1      262.96      253.74      6.05 o
  -6  -4   1        7.38        5.51      1.29 o
  -5  -4   1       12.60       12.42      1.05 o
  -4  -4   1       44.77       36.36      1.67 o
  -3  -4   1      273.82      264.11      6.16 o
  -2  -4   1        9.98        9.49      1.40 o
  -1  -4   1      282.87      281.86      8.56 o
   0  -4   1      148.46      145.05      4.98 o
   1  -4   1       10.55       14.16      1.56 o
   2  -4   1      307.58      336.80     10.43 o
   3  -4   1      335.43      303.18      9.65 o
   5  -4   1      101.02        0.00     43.58 o
   6  -4   1       34.05       10.27     51.20 o
   7  -4   1       14.80       19.06      8.72 o
   8  -4   1        4.42        5.90      4.67 o
 -10  -3   1       22.26       35.17      7.00 o
  -9  -3   1        3.13        1.09      4.36 o
  -8  -3   1       34.63       37.69      3.52 o
  -7  -3   1       86.35       82.83      4.32 o
  -6  -3   1        0.00        0.00      1.45 o
  -5  -3   1      196.82      176.45      3.57 o
  -4  -3   1       16.28       14.98      0.93 o
  -3  -3   1      115.51      143.37      2.64 o
  -2  -3   1      402.50      392.37      8.60 o
  -1  -3   1       33.37       24.28      1.56 o
   0  -3   1     1377.37     1396.22     38.44 o
   1  -3   1     2854.46     2705.75     73.93 o
   2  -3   1     1894.11     1992.78     54.78 o
   4  -3   1        3.86        6.13      4.51 o
   5  -3   1      240.90       23.03     38.29 o
   6  -3   1      144.64      127.47      5.76 o
   8  -3   1       43.56        0.00     66.15 o
   9  -3   1        3.60        0.00     54.01 o
 -10  -2   1       44.94       44.82      7.16 o
  -9  -2   1        2.18        1.71      4.51 o
  -8  -2   1       26.06       28.82      3.28 o
  -7  -2   1       10.77        9.16      2.01 o
  -6  -2   1       91.40       81.07      2.91 o
  -5  -2   1        0.50        1.02      1.12 o
  -4  -2   1       20.98       18.99      1.06 o
  -3  -2   1      229.14      285.45      4.70 o
  -2  -2   1       51.12       63.04      1.25 o
  -1  -2   1     1015.61     1040.65     17.05 o
   0  -2   1     3028.44     3168.41     60.86 o
   1  -2   1     3975.49     4309.43    117.04 o
   2  -2   1       60.52        0.00     15.72 o
   4  -2   1        9.80        5.76      1.71 o
   5  -2   1       69.85       79.69      4.51 o
   6  -2   1        8.63        8.40      2.65 o
   7  -2   1       78.12       81.49      4.82 o
   8  -2   1       41.40       51.52      5.60 o
   9  -2   1        9.94        9.34      5.29 o
 -10  -1   1       22.45       16.03      6.38 o
  -9  -1   1        1.32        0.00      4.05 o
  -8  -1   1       42.96       39.06      4.51 o
  -7  -1   1       72.18       69.89      3.39 o
  -6  -1   1      102.34       99.38      3.51 o
  -5  -1   1        1.65        0.64      1.20 o
  -4  -1   1       76.94       98.87      2.21 o
  -3  -1   1       21.22       19.22      0.84 o
  -2  -1   1      711.54      762.07      9.33 o
  -1  -1   1      622.46      557.91     17.04 o
   0  -1   1      233.87      231.59      4.62 o
   2  -1   1     2370.97     2534.70     69.26 o
   3  -1   1        0.60        4.51      1.25 o
   4  -1   1      469.34      467.38     14.16 o
   5  -1   1       69.35       86.53      4.51 o
   6  -1   1        0.22        0.49      1.68 o
   7  -1   1      222.33      195.40      6.05 o
   8  -1   1       13.23       16.03      3.74 o
   9  -1   1        0.01        3.11      5.14 o
 -10   0   1        0.24        3.27      5.76 o
  -9   0   1        0.63        0.00      4.36 o
  -8   0   1       15.17       16.19      3.89 o
  -7   0   1       27.24       35.59      2.67 o
  -6   0   1      118.84      109.08      3.41 o
  -5   0   1      180.75      175.33      3.97 o
  -4   0   1      180.97      199.20      4.15 o
  -3   0   1       73.81       88.57      2.09 o
  -2   0   1       20.73       20.13      0.68 o
  -1   0   1     9614.86     5884.04    254.45 o
   1   0   1      521.82      590.18     16.34 o
   2   0   1     6294.07     6271.43    102.89 o
   3   0   1      405.08      325.59      9.96 o
   4   0   1      142.72      115.86      3.36 o
   5   0   1       53.13       54.76      2.52 o
   6   0   1       62.26       75.54      3.47 o
   7   0   1        5.89        3.59      3.42 o
   8   0   1       24.78       31.68      3.25 o
   9   0   1       18.88       19.61      4.98 o
  10   0   1        0.01        0.00      5.76 o
  -9   1   1        5.77        6.23      4.82 o
  -8   1   1        0.71        2.18      3.89 o
  -7   1   1        7.40        8.56      3.27 o
  -6   1   1      121.41      118.79      4.90 o
  -5   1   1       86.66       89.06      3.59 o
  -4   1   1       87.25       85.53      7.06 o
  -3   1   1      175.67      176.03      5.37 o
  -2   1   1       36.94       26.29      1.40 o
  -1   1   1      173.63      185.14      2.37 o
   0   1   1     2382.47     2426.40    122.88 o
   1   1   1      352.39      341.94      5.41 o
   2   1   1     3241.60     3305.84     47.12 o
   3   1   1      327.59      330.19      6.88 o
   4   1   1      183.39      173.09      4.51 o
   5   1   1       54.38       50.39      2.52 o
   6   1   1       64.40       66.06      3.23 o
   7   1   1       89.15       78.44      3.68 o
   8   1   1       23.85       21.43      4.44 o
   9   1   1       12.76       21.17      5.29 o
  10   1   1        0.12        0.00      5.91 o
  -9   2   1        0.33        8.87      5.29 o
  -8   2   1        3.64        4.98      4.05 o
  -7   2   1       38.19       53.38      4.82 o
  -6   2   1      100.50      112.93      4.74 o
  -5   2   1       23.01       21.88      2.49 o
  -4   2   1      105.28      100.72      3.47 o
  -3   2   1      407.01      427.43      9.83 o
  -2   2   1      136.85      133.89      2.84 o
  -1   2   1        3.78        6.60      1.34 o
   0   2   1      588.54      661.51      8.11 o
   1   2   1     1181.84     1322.82     15.92 o
   2   2   1    20944.27    13756.95    860.73 o
   3   2   1     1020.13     1114.10     21.47 o
   4   2   1        9.11        8.45      1.04 o
   5   2   1       13.04        8.41      1.61 o
   6   2   1        0.63        0.31      1.68 o
   7   2   1       77.05       78.86      7.86 o
   8   2   1       25.49       28.90      3.42 o
   9   2   1        2.34       10.12      4.20 o
  10   2   1        0.09       10.43      5.76 o
  -8   3   1        4.71        8.56      4.51 o
  -7   3   1        0.18        0.00      3.42 o
  -6   3   1       39.39       26.46      3.58 o
  -5   3   1      213.70      211.22      4.87 o
  -4   3   1        5.32        9.65      1.79 o
  -3   3   1      250.32      313.84      6.10 o
  -2   3   1     1782.16     1842.47     31.66 o
  -1   3   1        5.62        3.34      0.74 o
   0   3   1       70.91       62.77      1.35 o
   1   3   1      673.22      691.98     10.62 o
   2   3   1      193.37      222.30      5.14 o
   3   3   1       10.87       15.22      1.38 o
   4   3   1      562.46      557.30     12.23 o
   5   3   1       13.33       13.25      1.26 o
   6   3   1       12.54       12.59      1.69 o
   7   3   1        5.34        2.76      2.24 o
   8   3   1        4.29        2.60      4.59 o
   9   3   1       16.05       22.16      6.30 o
  10   3   1        0.14        0.00      5.60 o
  -8   4   1        1.40        8.93      3.58 o
  -7   4   1       13.08        0.00     58.21 o
  -6   4   1       33.11        5.91     49.18 o
  -5   4   1       91.89       77.38      4.28 o
  -4   4   1      162.34      139.15      5.99 o
  -3   4   1       14.05       67.55     24.28 o
  -2   4   1       14.48       16.15      1.48 o
  -1   4   1     1440.50     1618.32     34.01 o
   0   4   1       37.93       42.39      1.58 o
   1   4   1      776.42      816.26     14.35 o
   2   4   1      103.10      130.11      2.91 o
   3   4   1       68.40       78.26      2.77 o
   4   4   1      287.89      279.89      6.85 o
   5   4   1        8.94        9.48      1.72 o
   6   4   1       21.27       21.17      2.35 o
   7   4   1       50.32       49.02      8.09 o
   8   4   1        5.40        7.48      2.92 o
   9   4   1       12.15       10.35      3.85 o
  10   4   1        2.42        5.91      6.23 o
  -8   5   1        5.76        2.30     37.51 o
  -7   5   1        1.04        0.10     24.43 o
  -6   5   1       37.35        0.00     53.23 o
  -5   5   1        4.56       14.32     43.11 o
  -4   5   1       78.70       78.75      4.05 o
  -3   5   1      111.38      104.12      4.36 o
  -2   5   1        2.59        2.33      1.40 o
  -1   5   1       11.37       19.45      2.02 o
   0   5   1       89.72      102.41      3.89 o
   1   5   1      267.73      256.08      6.20 o
   2   5   1      379.45      397.43      7.53 o
   3   5   1        5.52        1.72      0.98 o
   4   5   1        0.16        1.29      1.48 o
   5   5   1       31.09       35.60      2.65 o
   6   5   1        4.25        5.01      2.16 o
   7   5   1       20.57       20.75      3.02 o
   8   5   1        3.76        3.04      3.22 o
   9   5   1        6.91        7.60      3.83 o
  10   5   1        7.37        8.70      5.18 o
  -7   6   1        1.43        2.80      3.27 o
  -6   6   1        2.27        6.54      2.65 o
  -5   6   1       14.62       12.30      2.49 o
  -4   6   1       86.58       74.39      4.36 o
  -3   6   1        0.65        2.33      1.71 o
  -2   6   1        0.16        2.33      1.56 o
  -1   6   1       90.54       81.87      3.74 o
   0   6   1       33.66       30.82      2.49 o
   1   6   1        6.63        9.03      1.56 o
   2   6   1        8.65        8.29      1.58 o
   3   6   1        6.92        0.48      1.14 o
   4   6   1       28.27       28.58      2.38 o
   5   6   1        2.38        0.00      2.26 o
   6   6   1      162.28      160.28      6.93 o
   7   6   1        0.03        0.00      2.52 o
   8   6   1        5.80       11.52      7.39 o
   9   6   1       66.85       63.84      5.46 o
  10   6   1        1.14        0.00      5.29 o
  -6   7   1        0.15       12.14      3.42 o
  -5   7   1       16.05       32.06      3.58 o
  -4   7   1        9.84        7.00      2.49 o
  -3   7   1       62.25       52.14      4.05 o
  -2   7   1       70.02       51.98      3.58 o
  -1   7   1       13.43        9.81      1.87 o
   0   7   1        4.38        4.36      1.56 o
   1   7   1       45.36       40.31      2.80 o
   2   7   1       79.19       80.15      4.20 o
   3   7   1       14.26       13.65      2.06 o
   4   7   1      171.62      165.96      4.16 o
   5   7   1       21.87       18.89      2.64 o
   6   7   1       79.46       78.46      4.38 o
   7   7   1        2.85        1.21      6.93 o
   8   7   1        4.04        5.91      3.88 o
   9   7   1       25.42       29.01      5.23 o
  -5   8   1        0.07        6.69      3.42 o
  -4   8   1        2.13        4.67      3.11 o
  -3   8   1        0.45        0.47      2.49 o
  -2   8   1       13.52        9.03      2.33 o
  -1   8   1        1.66        2.80      2.02 o
   0   8   1       98.88       88.09      4.51 o
   1   8   1       17.40       22.57      2.65 o
   2   8   1        9.13       10.58      2.18 o
   3   8   1       35.32       35.49      3.42 o
   4   8   1        2.48        3.14      1.64 o
   5   8   1      126.37      124.50      9.18 o
   6   8   1        0.90        1.43      5.06 o
   7   8   1        5.63        0.00      3.36 o
   8   8   1       15.98       18.09      4.14 o
   9   8   1        4.86        6.59      4.84 o
  -4   9   1        2.85        2.49      3.58 o
  -3   9   1        0.00        3.27      2.96 o
  -2   9   1        9.96        4.36      2.65 o
  -1   9   1        0.37        0.00      2.18 o
   0   9   1        9.18       10.43      2.49 o
   1   9   1        8.40       10.43      2.65 o
   2   9   1       10.09       15.25      2.96 o
   3   9   1       63.28       76.11      5.29 o
   4   9   1        0.26        0.00      2.96 o
   5   9   1       97.99       87.62      6.23 o
   6   9   1        7.53        2.96      3.58 o
   7   9   1       17.18       19.14      4.67 o
   8   9   1        2.65        0.00      5.29 o
  -3  10   1        9.48        5.91      3.58 o
  -2  10   1        1.56        0.00      2.96 o
  -1  10   1        1.04        1.56      2.49 o
   0  10   1       26.67       29.42      3.42 o
   1  10   1       16.23       19.30      3.27 o
   2  10   1        3.91        2.18      2.96 o
   3  10   1        4.27        7.00      3.89 o
   4  10   1        0.08        0.00      3.42 o
   5  10   1        2.68        0.00      3.58 o
   6  10   1        3.00        1.71      4.51 o
   7  10   1       14.61        9.96      5.29 o
   8  10   1        0.46        1.87      6.07 o
  -1  11   1        8.39        9.65      3.42 o
   0  11   1       10.91       14.01      3.74 o
   1  11   1        3.14        0.00      3.58 o
   2  11   1        1.30        4.98      3.89 o
   3  11   1       14.49       16.19      4.36 o
   4  11   1       33.72       40.31      5.29 o
   5  11   1       14.03       18.05      4.98 o
   6  11   1        2.36        0.00      5.45 o
   1  12   1       25.66       20.23      4.67 o
   2  12   1        0.04        5.76      4.98 o
   3  12   1        0.09        2.18      5.45 o
   4  12   1       21.19       23.66      6.07 o
  -5 -11   2        3.56        2.18      5.29 o
  -4 -11   2        0.00        0.00      5.14 o
  -3 -11   2        8.16        6.85      4.98 o
  -2 -11   2        1.17        7.16      4.82 o
  -1 -11   2        9.91       16.03      4.36 o
   0 -11   2        0.30        2.65      3.74 o
  -7 -10   2        0.36        0.00      5.14 o
  -6 -10   2        0.00        2.18      5.14 o
  -5 -10   2       19.83       14.01      4.98 o
  -4 -10   2        1.11        0.00      3.74 o
  -3 -10   2        9.13       12.18      5.06 o
  -2 -10   2        1.22        0.00      3.58 o
  -1 -10   2        0.02        0.00      3.11 o
   0 -10   2       10.69        4.05      3.11 o
   1 -10   2        0.26        0.00      2.96 o
   2 -10   2        4.29        8.40      3.11 o
  -8  -9   2        3.06        0.00      5.14 o
  -7  -9   2        0.73        4.20      5.29 o
  -6  -9   2        4.87        7.63      4.05 o
  -5  -9   2       17.17       20.08      4.20 o
  -4  -9   2        0.70        0.00      4.90 o
  -3  -9   2        2.34        0.67      2.43 o
  -2  -9   2       52.28       43.58      4.20 o
  -1  -9   2        5.76        4.36      2.65 o
   0  -9   2       17.30       22.88      2.96 o
   1  -9   2       13.46       15.25      2.96 o
   2  -9   2        7.56        4.67      2.65 o
   3  -9   2        7.80        0.93      2.80 o
   4  -9   2        0.08        0.00      3.27 o
  -9  -8   2        0.99        0.00      6.85 o
  -8  -8   2        0.91        8.09      4.98 o
  -7  -8   2        8.64        8.25      4.51 o
  -6  -8   2        9.11        8.56      3.89 o
  -5  -8   2       14.29       19.30      3.74 o
  -4  -8   2      113.72      116.91      4.50 o
  -3  -8   2       47.39       47.85      3.58 o
  -2  -8   2       55.08       56.96      4.36 o
  -1  -8   2       36.41       31.44      3.27 o
   0  -8   2      268.64      264.74      9.34 o
   1  -8   2        0.07        0.47      1.87 o
   2  -8   2       18.60       20.08      2.96 o
   3  -8   2        0.90        4.82      2.80 o
   4  -8   2        7.44        6.54      3.11 o
   5  -8   2        6.12       13.07      3.74 o
  -9  -7   2       10.34       29.73      6.85 o
  -8  -7   2        0.36       10.12      4.82 o
  -7  -7   2        5.59        6.69      3.89 o
  -6  -7   2       45.65       44.82      4.67 o
  -5  -7   2       69.31       56.01      3.89 o
  -4  -7   2       14.57       18.31      2.03 o
  -3  -7   2        2.02        0.51      1.64 o
  -2  -7   2        5.16        1.71      1.87 o
  -1  -7   2       48.45       47.62      3.42 o
   0  -7   2       65.58       61.17      3.58 o
   1  -7   2      166.93      146.92      5.91 o
   2  -7   2       36.21       29.88      2.80 o
   3  -7   2        1.65        0.00      2.02 o
   4  -7   2        5.47        7.63      3.11 o
   5  -7   2       28.38       28.95      3.89 o
   6  -7   2       10.02        4.36      3.42 o
  -9  -6   2        2.81        0.00      5.91 o
  -8  -6   2        4.57        0.00      4.36 o
  -7  -6   2        0.49        0.00      3.42 o
  -6  -6   2        0.73        0.84      1.81 o
  -5  -6   2      210.95      204.60      5.66 o
  -4  -6   2       20.20       18.02      1.79 o
  -3  -6   2      399.83      415.26      9.76 o
  -2  -6   2        4.03        4.98      2.02 o
  -1  -6   2      147.54      144.43      5.60 o
   0  -6   2        0.81        2.02      1.25 o
   1  -6   2      125.94      101.48      4.36 o
   2  -6   2        8.69        4.51      1.71 o
   3  -6   2       16.22       22.72      2.80 o
   4  -6   2       15.34       16.96      2.65 o
   5  -6   2       49.67       46.22      4.20 o
   6  -6   2       32.97       36.57      3.89 o
   7  -6   2        5.01       10.74      3.74 o
 -10  -5   2        0.36        3.11      6.07 o
  -9  -5   2       13.15       20.39      5.60 o
  -8  -5   2        3.70        2.65      4.05 o
  -7  -5   2        1.09        0.00      3.42 o
  -6  -5   2        0.88        0.00      1.79 o
  -5  -5   2        0.01        0.00      1.87 o
  -4  -5   2        5.61        3.04      1.20 o
  -3  -5   2     1034.04     1066.65     22.82 o
  -2  -5   2        8.82       12.35      1.37 o
  -1  -5   2      304.12      316.25      9.96 o
   0  -5   2        1.83        1.71      1.25 o
   1  -5   2       66.08       56.34      3.11 o
   2  -5   2       22.63       25.21      2.18 o
   3  -5   2       43.73       44.82      2.96 o
   4  -5   2       18.20       16.34      2.33 o
   5  -5   2        1.91        0.93      2.02 o
   6  -5   2        2.98        3.58      2.65 o
   7  -5   2        5.12       74.71     61.94 o
 -10  -4   2        7.76        8.40      6.23 o
  -9  -4   2        4.99        8.56      5.29 o
  -8  -4   2       19.79       17.74      4.36 o
  -7  -4   2       50.87       49.77      3.45 o
  -6  -4   2        1.82        3.16      1.92 o
  -5  -4   2        6.69       10.44      2.96 o
  -4  -4   2      207.23      226.98      5.67 o
  -3  -4   2       18.12       19.27      1.48 o
  -2  -4   2        5.74       10.91      1.10 o
  -1  -4   2       24.53       30.82      2.18 o
   0  -4   2       15.96       16.81      1.56 o
   1  -4   2       23.14       20.70      1.87 o
   2  -4   2       38.25       51.83      2.96 o
   3  -4   2       26.03       20.70      2.02 o
   4  -4   2       43.27       49.62     14.16 o
   5  -4   2       22.47        0.00     38.44 o
   6  -4   2       17.64        9.87     19.61 o
   7  -4   2        0.28        1.16      2.64 o
   8  -4   2        0.92        0.00      4.36 o
 -10  -3   2       24.52       27.70      6.85 o
  -9  -3   2        0.00        0.00      4.82 o
  -8  -3   2       28.09       18.98      3.32 o
  -7  -3   2       70.40       80.85      4.43 o
  -6  -3   2        8.25        8.68      2.08 o
  -5  -3   2      318.02      287.56      9.03 o
  -4  -3   2      107.20      123.42      2.96 o
  -3  -3   2      373.86      436.38      8.09 o
  -2  -3   2     1668.48     1593.42     33.26 o
  -1  -3   2      335.88      369.33     10.89 o
   0  -3   2      480.90      558.43     15.87 o
   1  -3   2     1194.02     1419.56     39.22 o
   2  -3   2      206.73      194.08      6.38 o
   3  -3   2        5.71        4.80      6.77 o
   4  -3   2      131.03       24.28     33.00 o
   5  -3   2        0.30        1.59      1.71 o
   6  -3   2       39.61       36.93      3.42 o
   7  -3   2       46.53       43.32      7.86 o
   8  -3   2        2.81       28.01     74.24 o
   9  -3   2        0.22        1.83      8.33 o
 -10  -2   2       27.19       30.50      6.85 o
  -9  -2   2       32.04       46.69      5.91 o
  -8  -2   2       14.16       18.44      3.36 o
  -7  -2   2        0.00        1.25      2.21 o
  -6  -2   2        6.79        3.34      1.87 o
  -5  -2   2      660.87      721.91     16.11 o
  -4  -2   2      103.03      108.10      3.36 o
  -3  -2   2      993.78     1023.91     18.10 o
  -2  -2   2       11.65        6.83      0.62 o
  -1  -2   2       56.54       47.46      1.43 o
   0  -2   2       84.14       95.92      2.25 o
   1  -2   2      252.69      242.48      7.31 o
   5  -2   2       66.87       55.10      4.05 o
   6  -2   2        0.06        3.58      2.65 o
   7  -2   2       26.83       28.49      3.08 o
   8  -2   2       13.18       11.83      4.51 o
   9  -2   2        3.60        0.31      4.98 o
 -10  -1   2       19.57       25.37      6.85 o
  -9  -1   2       66.56       76.57      7.47 o
  -8  -1   2       62.94       61.35      4.54 o
  -7  -1   2       31.73       31.50      3.66 o
  -6  -1   2      104.30      108.93      4.30 o
  -5  -1   2      284.23      294.32      7.49 o
  -4  -1   2        3.80        0.00      0.98 o
  -3  -1   2     1398.56     1479.35     22.41 o
  -2  -1   2      813.69      825.89     11.07 o
  -1  -1   2       19.16       19.46      0.63 o
   0  -1   2      346.51      350.13      5.96 o
   2  -1   2     1251.69     1418.47     39.06 o
   3  -1   2        0.35        1.40      1.09 o
   4  -1   2      188.69      227.23      7.63 o
   5  -1   2        0.24        0.47      1.71 o
   6  -1   2       24.25       19.88      2.24 o
   7  -1   2       72.65       68.15      3.89 o
   8  -1   2       15.74       20.08      4.20 o
   9  -1   2        0.00        0.00      4.82 o
 -10   0   2        0.18        0.00      5.91 o
  -9   0   2        2.13       10.58      5.14 o
  -8   0   2       65.37       64.79      8.79 o
  -7   0   2       14.18        8.64      2.52 o
  -6   0   2        0.23        1.70      1.88 o
  -5   0   2        4.47        3.05      1.61 o
  -4   0   2      597.73      570.36     13.23 o
  -3   0   2        0.27        0.87      0.68 o
  -2   0   2      970.37      970.53     12.95 o
  -1   0   2      142.14      136.26      2.49 o
   0   0   2     1417.27     1423.50     24.51 o
   1   0   2     2615.42     2751.94     55.95 o
   2   0   2      850.35      968.30     18.98 o
   3   0   2      594.24      592.04     16.96 o
   4   0   2      114.56      106.14      4.51 o
   5   0   2      237.38      306.57      7.36 o
   6   0   2       15.31       15.59      3.97 o
   7   0   2        1.41        0.13      2.28 o
   8   0   2       16.50       12.05      2.99 o
   9   0   2       24.07       17.74      5.14 o
  10   0   2        3.82        0.00      5.60 o
  -9   1   2        1.56        0.00      5.14 o
  -8   1   2        4.00        1.41      3.34 o
  -7   1   2        3.51        0.02      2.52 o
  -6   1   2       13.78       15.54      2.38 o
  -5   1   2      173.44      167.49      5.20 o
  -4   1   2      164.63      186.08      5.16 o
  -3   1   2       26.48       34.84      2.88 o
  -2   1   2        0.04        0.00      0.70 o
  -1   1   2      112.93      122.25      2.09 o
   0   1   2      816.78      847.86     14.73 o
   1   1   2      325.51      338.84      5.78 o
   2   1   2      509.30      565.64     14.32 o
   3   1   2       10.23       11.75      1.12 o
   4   1   2       77.69       77.10      2.72 o
   5   1   2      179.86      207.42      5.55 o
   6   1   2       52.80       55.20      3.03 o
   7   1   2       80.55       76.80      5.06 o
   8   1   2       12.83       13.12      2.88 o
   9   1   2       22.24       33.31      5.60 o
  10   1   2        2.39        8.25      5.76 o
  -9   2   2        0.51        3.27      5.29 o
  -8   2   2        8.86        7.00      4.05 o
  -7   2   2       20.62       16.68      3.10 o
  -6   2   2        2.19        0.00      2.02 o
  -5   2   2       32.21       30.35      4.05 o
  -4   2   2      158.80      155.92      4.74 o
  -3   2   2      837.19      858.27     18.63 o
  -2   2   2      280.10      326.56      7.99 o
  -1   2   2      191.11      177.43      2.56 o
   0   2   2      196.46      193.40      2.54 o
   1   2   2     6677.36     5857.81    112.56 o
   2   2   2    16430.66    11099.45    194.17 o
   3   2   2        7.49       14.18      1.20 o
   4   2   2        3.89        0.66      0.89 o
   5   2   2       64.83       42.38      2.58 o
   6   2   2        0.19        0.00      1.61 o
   7   2   2       74.07       62.61      3.79 o
   8   2   2       38.19       36.45      6.07 o
   9   2   2       25.79       25.57      4.04 o
  10   2   2        1.97        0.00      5.45 o
  -9   3   2        2.68        8.09      5.60 o
  -8   3   2        7.30       12.61      4.67 o
  -7   3   2        2.60        4.05      3.58 o
  -6   3   2       17.94       21.12      2.92 o
  -5   3   2       43.52       41.74      3.02 o
  -4   3   2      144.81      132.67     10.66 o
  -3   3   2      194.73      223.51      4.56 o
  -2   3   2      414.15      409.50      7.55 o
  -1   3   2      140.21      109.77      2.14 o
   0   3   2      212.46      215.23      3.63 o
   1   3   2      692.28      770.91     10.33 o
   2   3   2     1718.23     1905.01     28.55 o
   3   3   2      146.34      149.07      3.99 o
   4   3   2     1797.93     1912.70     39.22 o
   5   3   2       66.58       73.99      2.44 o
   6   3   2        7.90       13.23      1.62 o
   7   3   2       47.21       47.90      3.47 o
   8   3   2        5.45        3.23      2.94 o
   9   3   2       68.98       79.48      6.23 o
  10   3   2        1.59        1.56      5.14 o
  -8   4   2        1.13       60.54     85.91 o
  -7   4   2       16.04       17.64      3.81 o
  -6   4   2        6.50       58.68     57.59 o
  -5   4   2      116.00      115.25      5.41 o
  -4   4   2      218.92      212.14      4.75 o
  -3   4   2       34.33       32.77      2.69 o
  -2   4   2      472.64      461.83     10.66 o
  -1   4   2      293.75      341.57      7.96 o
   0   4   2      932.75      900.88     15.85 o
   1   4   2       63.25       34.10      1.22 o
   2   4   2       71.35       87.43      1.86 o
   3   4   2       61.08       55.82      2.88 o
   4   4   2     1517.80     1557.97     32.29 o
   5   4   2       46.05       60.51      2.99 o
   6   4   2        0.10        1.52      2.41 o
   7   4   2       11.65       20.65      4.98 o
   8   4   2       18.42       13.42      3.25 o
   9   4   2       36.80       45.98      7.24 o
  10   4   2        0.45        0.00      4.81 o
  -8   5   2        8.38        8.08     22.72 o
  -7   5   2        3.50        0.00     18.05 o
  -6   5   2        0.10        0.00     22.41 o
  -5   5   2        0.68        0.00     15.49 o
  -4   5   2       17.64       23.16      6.19 o
  -3   5   2      290.31      266.75      7.19 o
  -2   5   2       57.50       56.12      5.68 o
  -1   5   2      137.08      147.26      4.37 o
   0   5   2      206.45      205.74      4.37 o
   1   5   2        0.05        1.74      1.11 o
   2   5   2       56.70       42.95      1.83 o
   3   5   2      503.39      473.44      8.71 o
   4   5   2       40.72       30.13      2.19 o
   5   5   2        9.74        7.49      1.86 o
   6   5   2       82.64       71.13      6.93 o
   7   5   2       21.75       22.29      3.10 o
   8   5   2       16.02       17.56      3.51 o
   9   5   2        0.48        3.71      3.85 o
  10   5   2        2.99        4.07      5.76 o
  -7   6   2        0.42        4.05      3.27 o
  -6   6   2        1.33        2.02      2.65 o
  -5   6   2        2.67        5.29      2.49 o
  -4   6   2       36.34       33.15      3.27 o
  -3   6   2       56.09       51.98      3.42 o
  -2   6   2       44.18       38.69      4.28 o
  -1   6   2      157.20      157.28      4.75 o
   0   6   2       79.73       85.56      5.53 o
   1   6   2      119.55      126.37      3.81 o
   2   6   2       16.58       12.30      1.64 o
   3   6   2        0.61        0.01      1.07 o
   4   6   2        8.75       12.25      2.88 o
   5   6   2      112.83      105.58      4.22 o
   6   6   2       13.95       19.75      2.62 o
   7   6   2       25.38       18.96      3.17 o
   8   6   2        5.49        8.11      3.65 o
   9   6   2       19.00       27.43     10.12 o
  10   6   2        0.80        0.00      5.76 o
  -6   7   2        0.59        1.09      3.27 o
  -5   7   2        0.11        7.16      2.96 o
  -4   7   2       68.12       75.64      4.51 o
  -3   7   2       41.67       46.69      3.58 o
  -2   7   2      234.76      211.04      7.63 o
  -1   7   2      122.70      102.56      4.51 o
   0   7   2        7.25        6.54      1.71 o
   1   7   2       48.39       44.13      2.52 o
   2   7   2       14.75       18.47      1.93 o
   3   7   2      412.99      391.61      9.59 o
   4   7   2      135.09      124.42      4.63 o
   5   7   2      100.09       82.85      4.12 o
   6   7   2        2.74        2.75      2.58 o
   7   7   2        0.52        0.00      2.78 o
   8   7   2        2.54        0.00      3.56 o
   9   7   2        2.79        2.49      5.06 o
  -5   8   2       11.52       18.83      3.89 o
  -4   8   2        0.11        0.00      2.96 o
  -3   8   2       40.29       29.57      3.42 o
  -2   8   2       80.94       66.15      4.36 o
  -1   8   2        1.82        1.71      1.71 o
   0   8   2       91.30       72.37      3.74 o
   1   8   2       35.59       31.28      2.96 o
   2   8   2        4.52        6.00      2.04 o
   3   8   2      157.74      165.81     10.51 o
   4   8   2       57.30       46.01      3.32 o
   5   8   2       48.23       46.31      3.79 o
   6   8   2       11.08        8.02      3.00 o
   7   8   2        0.59        1.05      3.18 o
   8   8   2       19.64       27.73      4.66 o
   9   8   2        0.48        1.46      4.84 o
  -4   9   2        0.01        0.00      3.42 o
  -3   9   2       21.44       23.81      3.42 o
  -2   9   2       39.59       32.37      3.74 o
  -1   9   2        4.80        3.27      2.18 o
   0   9   2       92.72       98.52      5.14 o
   1   9   2        8.70       11.98      2.49 o
   2   9   2       73.09       91.20      5.29 o
   3   9   2       74.01       76.88      5.29 o
   4   9   2      235.34      207.38      6.80 o
   5   9   2       24.29       22.04      3.38 o
   6   9   2        4.85        2.16      3.06 o
   7   9   2       23.32       29.25      4.31 o
   8   9   2        2.63        0.00      6.15 o
   9   9   2        0.03        0.00      5.18 o
  -3  10   2        0.51        0.00      3.74 o
  -2  10   2        8.92        3.74      2.80 o
  -1  10   2        3.76        8.87      2.80 o
   0  10   2        2.05        3.27      2.49 o
   1  10   2        0.47        4.36      2.80 o
   2  10   2      126.00      143.03      7.31 o
   3  10   2        3.27        2.80      3.74 o
   4  10   2       52.85       55.10      5.14 o
   5  10   2       17.17       24.75      4.51 o
   6  10   2       11.77        8.56      4.51 o
   7  10   2       28.61       31.78      5.06 o
   8  10   2        5.42        2.18      5.60 o
  -2  11   2        0.21        3.27      3.42 o
  -1  11   2        0.47        6.38      3.11 o
   0  11   2        7.12        8.09      3.42 o
   1  11   2        3.06        0.00      3.27 o
   2  11   2       18.71       22.57      4.05 o
   3  11   2       45.63       39.84      5.60 o
   4  11   2        5.65       11.67      4.36 o
   5  11   2        0.06        0.00      4.51 o
   6  11   2        0.69        4.98      5.14 o
   7  11   2        9.45        7.94      5.45 o
   1  12   2        1.12        0.00      4.20 o
   2  12   2        0.52        2.18      5.29 o
   3  12   2       31.05       44.82      6.38 o
   4  12   2        9.85       11.98      5.45 o
  -4 -11   3        5.49        0.00      5.29 o
  -3 -11   3       21.66       24.75      5.76 o
  -2 -11   3        0.10        0.00     12.84 o
  -1 -11   3        7.40       17.74      4.67 o
  -6 -10   3        4.05       11.83      5.45 o
  -5 -10   3        5.17        0.00      4.82 o
  -4 -10   3        2.57        2.18      4.36 o
  -3 -10   3       21.98       20.94      6.38 o
  -2 -10   3        0.00        0.00      7.94 o
  -1 -10   3        4.65        4.20      3.58 o
   0 -10   3        0.03        8.72      3.27 o
   1 -10   3        8.56        7.16      3.42 o
   2 -10   3        0.01        0.47      3.27 o
  -7  -9   3        0.91        8.87      5.76 o
  -6  -9   3       15.53       11.83      4.82 o
  -5  -9   3       24.37       18.68      4.36 o
  -4  -9   3       18.13       17.64      3.14 o
  -3  -9   3        1.57        2.71      5.53 o
  -2  -9   3        0.63        0.00      2.72 o
  -1  -9   3        0.05        0.00      2.49 o
   0  -9   3       30.05       31.13      3.58 o
   1  -9   3        0.23        0.00      2.65 o
   2  -9   3        5.37        4.98      2.65 o
   3  -9   3        0.33        6.85      3.42 o
  -8  -8   3       15.77       22.88      6.23 o
  -7  -8   3        0.10        2.49      4.82 o
  -6  -8   3       10.54        9.81      4.20 o
  -5  -8   3        8.78        4.20      3.58 o
  -4  -8   3       16.68       21.12      2.64 o
  -3  -8   3       45.76       42.63      3.06 o
  -2  -8   3       16.19       15.63      3.74 o
  -1  -8   3       15.49       17.59      2.96 o
   0  -8   3        1.87        0.78      2.02 o
   1  -8   3        5.92        5.14      1.87 o
   2  -8   3       57.98       49.65      4.05 o
   3  -8   3        1.55        7.94      2.65 o
   4  -8   3       24.94       22.10      3.42 o
   5  -8   3        0.38        0.00      3.42 o
  -9  -7   3        4.98       14.79      6.69 o
  -8  -7   3       10.36       14.47      5.45 o
  -7  -7   3       18.75       21.48      4.51 o
  -6  -7   3       32.98       32.22      4.51 o
  -5  -7   3       37.89       39.89      3.42 o
  -4  -7   3       20.42       19.32      2.31 o
  -3  -7   3        1.27        0.66      1.72 o
  -2  -7   3        1.96        3.91      1.72 o
  -1  -7   3       27.70       25.06      2.80 o
   0  -7   3      365.27      357.96     11.67 o
   1  -7   3       41.85       38.29      3.27 o
   2  -7   3        4.13        2.33      2.02 o
   3  -7   3        1.60        0.00      2.02 o
   4  -7   3       41.78       37.51      3.89 o
   5  -7   3        1.69        0.00      2.96 o
   6  -7   3       14.98       23.81      4.20 o
  -9  -6   3       28.58       10.12      5.91 o
  -8  -6   3        4.66        2.96      4.67 o
  -7  -6   3       22.99       25.21      4.51 o
  -6  -6   3        0.27        1.56      2.09 o
  -5  -6   3      194.70      186.09      5.56 o
  -4  -6   3       20.21       23.66      2.14 o
  -3  -6   3       23.52       27.34      2.08 o
  -2  -6   3      223.58      210.09      7.70 o
  -1  -6   3      487.72      473.60     14.63 o
   0  -6   3      147.51      142.56      5.60 o
   1  -6   3      896.92      844.49     24.59 o
   2  -6   3      310.21      298.36      9.96 o
   3  -6   3      104.76      105.37      4.98 o
   4  -6   3       65.33       61.79      4.36 o
   5  -6   3       27.30       22.88      3.11 o
   6  -6   3       16.01       11.52      3.27 o
   7  -6   3        4.54        9.81      4.05 o
  -9  -5   3        0.92       13.85      5.91 o
  -8  -5   3       10.12        9.03      4.51 o
  -7  -5   3       47.50       38.44      4.67 o
  -6  -5   3        9.64        4.98      1.98 o
  -5  -5   3       31.24       30.66      2.20 o
  -4  -5   3        0.16        0.82      1.31 o
  -3  -5   3      311.74      292.50      7.18 o
  -2  -5   3        3.51        4.13      1.20 o
  -1  -5   3        0.07        0.00      1.56 o
   0  -5   3       99.37      105.37      4.36 o
   1  -5   3        3.66        2.02      1.25 o
   2  -5   3       47.76       38.60      2.80 o
   3  -5   3      370.30      335.40     10.89 o
   4  -5   3       64.96       68.95      4.05 o
   5  -5   3       75.03       77.66      4.67 o
   6  -5   3        0.42        0.31      2.49 o
   7  -5   3        3.60        4.98      3.11 o
 -10  -4   3        0.01        2.49      5.91 o
  -9  -4   3        0.69        2.02      5.14 o
  -8  -4   3       34.94       32.37      4.82 o
  -7  -4   3        1.07        0.30      2.41 o
  -6  -4   3       40.59       38.85      2.75 o
  -5  -4   3       17.22       11.82      1.70 o
  -4  -4   3       55.48       48.98      2.42 o
  -3  -4   3      537.56      542.98     12.10 o
  -2  -4   3      726.64      730.65     15.91 o
  -1  -4   3     1360.93     1455.98     40.47 o
   0  -4   3      767.27      701.77     20.08 o
   1  -4   3      159.63      136.03      4.98 o
   2  -4   3      373.33      331.97     10.43 o
   3  -4   3      301.38      271.43      9.03 o
   4  -4   3       86.66       74.71      3.89 o
   5  -4   3      173.62        0.00     38.91 o
   6  -4   3        2.22       14.63     48.09 o
   7  -4   3        0.05        0.00     17.28 o
   8  -4   3        1.42        0.00     34.32 o
 -10  -3   3        0.00        0.00      5.76 o
  -9  -3   3        0.55        0.00      4.82 o
  -8  -3   3        1.27        1.53      3.11 o
  -7  -3   3       36.96       33.95      6.46 o
  -6  -3   3        0.02        0.26      1.83 o
  -5  -3   3       36.23       31.94      2.25 o
  -4  -3   3        0.95        2.84      1.15 o
  -3  -3   3      232.39      239.41      5.82 o
  -2  -3   3        6.21       12.02      1.10 o
  -1  -3   3     1262.08     1340.90     28.16 o
   0  -3   3       20.40       28.01      1.71 o
   1  -3   3      348.43      374.93     11.05 o
   2  -3   3       71.29       85.60      3.42 o
   3  -3   3       10.29       17.59      1.87 o
   5  -3   3        0.04        1.88      3.81 o
   6  -3   3       23.56       28.01      3.11 o
   7  -3   3        0.16        0.00     13.70 o
   8  -3   3        4.28       31.59     65.68 o
 -10  -2   3        0.32        1.56      5.91 o
  -9  -2   3        0.59        0.00      3.79 o
  -8  -2   3        5.45        4.50      7.00 o
  -7  -2   3       38.90       39.30      3.32 o
  -6  -2   3       15.79       12.08      2.13 o
  -5  -2   3      822.61      808.28     43.97 o
  -4  -2   3        0.55        0.00      1.10 o
  -3  -2   3       47.84       46.57      1.97 o
  -2  -2   3      567.25      522.16     11.37 o
  -1  -2   3      337.07      311.32      6.98 o
   0  -2   3       50.31       58.05      2.18 o
   1  -2   3      186.75      228.94      7.00 o
   2  -2   3       51.90       56.03      2.49 o
   3  -2   3        9.03        0.00     22.57 o
   4  -2   3       11.82        0.00     24.75 o
 -10  -1   3        4.67        9.18      6.23 o
  -9  -1   3       41.13       47.62      5.14 o
  -8  -1   3       35.83       36.75      4.06 o
  -7  -1   3        7.46        3.46      2.68 o
  -6  -1   3       39.34       40.30      3.11 o
  -5  -1   3      425.76      439.82     10.46 o
  -4  -1   3        0.05        0.00      1.08 o
  -3  -1   3     1222.97     1311.81     22.74 o
  -2  -1   3       10.87        9.79      0.93 o
  -1  -1   3        8.37        6.14      0.49 o
   0  -1   3     1572.15     1460.75     24.03 o
   1  -1   3      966.67     1166.62     22.67 o
   3  -1   3     1130.11     1138.64     31.91 o
   4  -1   3       36.72       35.33      2.80 o
   5  -1   3       14.51        9.34      2.02 o
   6  -1   3        0.08        0.00      2.18 o
   7  -1   3       36.35       34.04      3.50 o
   8  -1   3       29.05       29.50      3.59 o
   9  -1   3        7.28       11.52      5.45 o
 -10   0   3        4.68        0.00      5.76 o
  -9   0   3       11.83       15.84      4.40 o
  -8   0   3       67.96       79.87     12.61 o
  -7   0   3       39.26       40.46      3.46 o
  -6   0   3       26.14       26.38      2.61 o
  -5   0   3        1.21        1.15      2.41 o
  -4   0   3      207.98      196.05      4.17 o
  -3   0   3      494.03      522.62      9.42 o
  -2   0   3       80.01       90.37      2.09 o
  -1   0   3     2472.96     2610.50     38.15 o
   0   0   3        8.01        5.27      0.39 o
   1   0   3       27.79        0.00      7.47 o
   2   0   3        0.05        1.02      1.01 o
   3   0   3       75.77       95.87      3.74 o
   4   0   3       26.34       24.75      2.49 o
   5   0   3       36.87       33.31      2.96 o
   6   0   3        0.09        4.65      1.87 o
   7   0   3       40.13       46.96      3.39 o
   8   0   3        3.76        6.00      3.35 o
   9   0   3        7.90        7.47      4.82 o
  10   0   3       13.79       20.23      6.38 o
  -9   1   3        1.76        7.33      4.50 o
  -8   1   3       39.61       42.33      4.26 o
  -7   1   3       36.13       31.57      3.48 o
  -6   1   3      241.47      223.44      6.69 o
  -5   1   3       70.67       68.99      3.46 o
  -4   1   3      709.63      723.50     16.09 o
  -3   1   3      690.71      742.76     16.20 o
  -2   1   3        3.21        0.00      0.66 o
  -1   1   3     1166.58     1231.77     20.38 o
   0   1   3     1036.15     1084.41     24.49 o
   1   1   3      250.31      288.10      4.38 o
   2   1   3        7.24        7.29      0.59 o
   3   1   3      544.29      577.88     16.65 o
   4   1   3       47.29       52.86      4.05 o
   5   1   3        9.09       15.07      2.65 o
   6   1   3        3.54        0.00      1.72 o
   7   1   3       13.41       11.34      2.39 o
   8   1   3       10.31        2.08      4.82 o
   9   1   3       18.51       17.16      4.00 o
  10   1   3       20.74       23.97      6.07 o
  -9   2   3        0.05        7.16      5.14 o
  -8   2   3        1.10        6.42      4.20 o
  -7   2   3        7.05        4.41      2.70 o
  -6   2   3      149.95      125.57      7.63 o
  -5   2   3       40.59       38.20      3.11 o
  -4   2   3       27.90       31.20      2.39 o
  -3   2   3       54.62       38.30      2.19 o
  -2   2   3      202.18      218.43      4.21 o
  -1   2   3       20.41       16.51      2.31 o
   0   2   3      255.76      269.60      3.77 o
   1   2   3      667.15      669.87      8.91 o
   2   2   3     2560.87     2620.60     34.24 o
   3   2   3      502.77      502.99      9.07 o
   4   2   3       31.47       26.14      1.90 o
   5   2   3      188.00      177.96      5.07 o
   6   2   3       78.85       73.03      3.66 o
   7   2   3      140.52      163.39      6.23 o
   8   2   3        1.01        0.42      3.03 o
   9   2   3       12.51       21.11      3.85 o
  10   2   3        1.12        0.47      5.91 o
  -9   3   3        3.14        8.72      5.76 o
  -8   3   3        5.15        7.77      4.02 o
  -7   3   3        7.55        3.50      3.00 o
  -6   3   3       11.93       13.42      2.63 o
  -5   3   3       10.91        8.92      2.18 o
  -4   3   3        0.72        1.10      1.71 o
  -3   3   3      395.42      454.30     16.65 o
  -2   3   3        0.06        0.00      0.72 o
  -1   3   3        0.12        6.43      1.51 o
   0   3   3      510.73      513.72      7.74 o
   1   3   3        0.58        3.12      0.72 o
   2   3   3     3187.31     3480.89     52.00 o
   3   3   3      581.31      674.68     11.93 o
   4   3   3      208.21      204.49      4.26 o
   5   3   3        7.00        8.75      0.97 o
   6   3   3        4.31        5.93      1.90 o
   7   3   3      206.13      205.26      6.45 o
   8   3   3        9.64        6.64      2.96 o
   9   3   3       29.23       25.77      4.09 o
  10   3   3        0.07        7.63      5.45 o
  -8   4   3        0.26        0.35      3.42 o
  -7   4   3        7.68       14.76      2.99 o
  -6   4   3        3.84        0.00      2.14 o
  -5   4   3       29.43       37.18     11.59 o
  -4   4   3      156.97      160.44      5.01 o
  -3   4   3        9.47       10.45      5.12 o
  -2   4   3       58.64       51.30      1.97 o
  -1   4   3      372.62      381.43      7.20 o
   0   4   3       57.45       56.63      1.79 o
   1   4   3       31.52       22.24      1.15 o
   2   4   3      875.99      899.07     13.82 o
   3   4   3      530.15      560.16      8.77 o
   4   4   3     4563.55     4772.71     96.47 o
   5   4   3      203.62      195.57      5.52 o
   6   4   3      152.81      154.94      5.16 o
   7   4   3        9.30        6.13      2.19 o
   8   4   3       76.96       76.97      6.07 o
   9   4   3        8.38        6.57      4.05 o
  10   4   3        1.29        6.32      5.91 o
  -8   5   3        2.75        9.06     10.43 o
  -7   5   3        8.33        9.18      4.75 o
  -6   5   3       19.82       21.52      2.84 o
  -5   5   3        0.97        1.20      6.92 o
  -4   5   3       39.24       33.24      5.37 o
  -3   5   3      197.22      199.55      5.79 o
  -2   5   3       74.59       73.94      3.06 o
  -1   5   3       96.15      121.83      3.16 o
   0   5   3      136.56      128.66      3.15 o
   1   5   3      346.05      353.09      6.77 o
   2   5   3        0.09        0.51      0.77 o
   3   5   3       15.45       15.72      0.99 o
   4   5   3      368.01      355.79      8.53 o
   5   5   3       26.22       22.68      2.33 o
   6   5   3     1010.81      966.41     21.22 o
   7   5   3       37.93       31.58      4.51 o
   8   5   3       44.07       46.46      4.19 o
   9   5   3        0.10        5.98      3.85 o
  10   5   3        2.00        0.23      5.29 o
  -7   6   3        4.03        1.04     21.01 o
  -6   6   3        0.71        7.31      2.80 o
  -5   6   3       57.33       56.85      3.82 o
  -4   6   3       22.30       23.44      2.52 o
  -3   6   3      216.43      210.36      6.28 o
  -2   6   3       84.88       79.39      3.46 o
  -1   6   3      144.12      116.57     12.45 o
   0   6   3       36.67       44.74      2.08 o
   1   6   3     1138.90     1232.92     21.69 o
   2   6   3      128.36      106.95      2.98 o
   3   6   3      235.82      247.12      5.77 o
   4   6   3      110.05      106.66      3.91 o
   5   6   3      116.51      108.83      4.28 o
   6   6   3      492.48      450.83     13.00 o
   7   6   3       21.90       21.39      5.21 o
   8   6   3       15.81        9.46      8.09 o
   9   6   3        6.46        7.81      4.29 o
  10   6   3       12.79       11.65      5.15 o
  -6   7   3       23.21       24.59      3.89 o
  -5   7   3       11.39        9.96      3.11 o
  -4   7   3       25.85       39.06      3.89 o
  -3   7   3        0.51        6.02      2.01 o
  -2   7   3       78.05       83.52      6.85 o
  -1   7   3       11.15       10.51      2.02 o
   0   7   3       22.12       18.26      1.69 o
   1   7   3      196.42      212.81      4.99 o
   2   7   3        8.98       13.16      1.68 o
   3   7   3       10.39       10.08      1.95 o
   4   7   3        3.61        3.58      2.10 o
   5   7   3      294.02      264.57      7.44 o
   6   7   3       11.18       11.67      2.66 o
   7   7   3       21.12       27.58      4.98 o
   8   7   3       13.49       14.91      4.12 o
   9   7   3        0.15        1.86     12.22 o
  -5   8   3       10.33        4.20      3.42 o
  -4   8   3       19.88       25.99      3.74 o
  -3   8   3        0.22        0.00      2.65 o
  -2   8   3       67.45       48.40      4.05 o
  -1   8   3       14.67       15.10      2.33 o
   0   8   3       14.07       15.41      2.18 o
   1   8   3       11.93       12.68      2.49 o
   2   8   3        6.96        7.63      1.99 o
   3   8   3       60.37       61.76      3.44 o
   4   8   3        0.04        0.00      5.84 o
   5   8   3       56.58       58.50      4.12 o
   6   8   3        8.19        9.05      2.94 o
   7   8   3        0.09        0.00      2.96 o
   8   8   3        0.67        0.13      3.77 o
   9   8   3        0.00        4.09      7.94 o
  -4   9   3        0.62        0.00      3.42 o
  -3   9   3        7.95       12.61      3.42 o
  -2   9   3       20.72       21.94      3.42 o
   0   9   3       46.76       45.45      3.89 o
   1   9   3        0.65        3.89      2.18 o
   2   9   3        0.04        0.85      2.10 o
   3   9   3       16.95       17.72      2.82 o
   4   9   3        8.84        2.60      2.58 o
   5   9   3        2.16        0.00      2.84 o
   6   9   3       26.67       27.02      3.80 o
   7   9   3        1.17        3.13      3.86 o
   8   9   3        0.96        5.30      4.36 o
   9   9   3        2.89        8.02      5.29 o
  -3  10   3        0.06        3.27      3.58 o
  -2  10   3        9.39       11.36      3.42 o
  -1  10   3        0.59        1.71      2.80 o
   0  10   3        0.87        0.00      2.49 o
   1  10   3        3.69        8.87      2.80 o
   2  10   3       31.46       23.66      3.89 o
   3  10   3        8.69       11.05      3.42 o
   4  10   3        0.95        0.00      2.94 o
   5  10   3       14.85       14.19      6.85 o
   6  10   3        7.82       14.29      3.74 o
   7  10   3        2.64        0.18      4.24 o
   8  10   3        0.27        1.32      4.52 o
  -2  11   3        2.88        4.36      3.58 o
  -1  11   3        6.30        5.76      3.42 o
   0  11   3        6.61       12.14      3.27 o
   1  11   3        0.48        0.00      3.42 o
   2  11   3        5.80        6.85      3.89 o
   3  11   3        1.20        4.36      4.05 o
   4  11   3        2.56        9.65      4.51 o
   5  11   3        7.65        9.03      4.20 o
   6  11   3       11.23        0.00      4.98 o
   7  11   3        6.18        3.19      4.52 o
   1  12   3        0.54        0.00      4.20 o
   2  12   3        2.09        0.00      4.98 o
   3  12   3        3.19       15.10      5.14 o
   4  12   3        3.21        4.98      4.98 o
   5  12   3        5.33        0.00      5.45 o
  -6 -10   4       11.02       11.21      5.60 o
  -5 -10   4        0.84        0.00      4.98 o
  -4 -10   4       19.99       19.45      4.98 o
  -3 -10   4       14.70       17.27      3.62 o
  -2 -10   4        7.47       11.85      6.85 o
  -1 -10   4        4.01       12.30      3.89 o
   0 -10   4        1.79        4.05      3.74 o
   1 -10   4        3.04       12.61      3.74 o
  -7  -9   4        0.19       12.61      6.07 o
  -6  -9   4        0.12        2.02      4.82 o
  -5  -9   4       15.19       21.17      4.67 o
  -4  -9   4       92.38      111.72      5.91 o
  -3  -9   4        2.90        0.00      2.77 o
  -2  -9   4       14.45       16.09      3.42 o
  -1  -9   4       24.20       31.75      4.20 o
   0  -9   4        1.32        6.23      2.80 o
   1  -9   4       11.20        6.54      3.11 o
   2  -9   4        7.49       11.36      3.11 o
   3  -9   4        1.32        2.96      3.11 o
  -8  -8   4       38.50       44.36      7.16 o
  -7  -8   4        3.73       16.19      5.45 o
  -6  -8   4        0.01        0.00      3.89 o
  -5  -8   4        6.05        4.31      2.61 o
  -4  -8   4        5.73        4.01      5.29 o
  -3  -8   4       57.34       56.43      3.97 o
  -2  -8   4       14.66       14.31      2.65 o
  -1  -8   4        0.88        0.78      2.49 o
   0  -8   4        8.84        9.34      2.65 o
   1  -8   4        4.22        3.11      2.18 o
   2  -8   4        4.94        7.63      2.80 o
   3  -8   4        4.73        0.93      2.80 o
   4  -8   4        0.11        0.16      2.96 o
  -8  -7   4       34.40       47.47      6.54 o
  -7  -7   4        5.85        1.56      4.51 o
  -6  -7   4        4.12       17.12      4.05 o
  -5  -7   4       16.14       19.07      3.35 o
  -4  -7   4        1.80        3.29      2.03 o
  -3  -7   4      116.48      129.37      4.81 o
  -2  -7   4       68.70       60.57      3.44 o
  -1  -7   4        0.74        2.33      2.02 o
   0  -7   4       24.57       23.03      2.80 o
   1  -7   4       21.30       20.23      2.65 o
   2  -7   4       50.02       59.45      4.20 o
   3  -7   4        9.65       14.01      2.65 o
   4  -7   4        0.00        0.00      2.80 o
   5  -7   4        0.41        2.18      3.58 o
  -9  -6   4       13.03       12.76      6.38 o
  -8  -6   4        1.31        3.11      5.29 o
  -7  -6   4        3.93        5.45      3.74 o
  -6  -6   4        5.09        6.77      2.42 o
  -5  -6   4        3.69        7.70      2.09 o
  -4  -6   4        2.75        1.17      1.81 o
  -3  -6   4       43.05       40.71      2.80 o
  -2  -6   4      191.34      199.87      5.78 o
  -1  -6   4       30.32       28.64      2.80 o
   0  -6   4       87.87       87.31      4.20 o
   1  -6   4       78.00       59.92      3.58 o
   2  -6   4      144.97      142.10      5.76 o
   3  -6   4        0.51        0.47      2.02 o
   4  -6   4       10.56       11.67      2.49 o
   5  -6   4        0.98        1.87      2.80 o
   6  -6   4        0.00        6.69      3.27 o
  -9  -5   4        1.78       12.76      5.60 o
  -8  -5   4       13.78       10.74      4.67 o
  -7  -5   4        8.87       14.42      2.90 o
  -6  -5   4        4.26        2.50      2.80 o
  -5  -5   4       29.69       25.64      2.30 o
  -4  -5   4      107.73      103.30      5.29 o
  -3  -5   4       23.24       22.69      2.49 o
  -2  -5   4      174.02      163.81     25.21 o
  -1  -5   4        4.61        6.98      2.33 o
   0  -5   4       48.39       39.06      2.65 o
   1  -5   4      151.14      130.42      5.14 o
   2  -5   4      429.04      400.30     12.45 o
   3  -5   4      133.90      140.70      5.76 o
   4  -5   4       85.37       80.62      4.36 o
   5  -5   4        0.54        0.78      2.18 o
   6  -5   4        4.18        3.11      2.80 o
   7  -5   4        1.59        0.00      3.27 o
  -9  -4   4        5.46        0.00      5.60 o
  -8  -4   4       29.83       43.89      5.91 o
  -7  -4   4       15.35       16.00      3.01 o
  -6  -4   4        6.39        7.34      3.27 o
  -5  -4   4        0.60        1.32      2.88 o
  -4  -4   4        0.02        0.17      2.26 o
  -3  -4   4      392.21      425.00      9.86 o
  -2  -4   4        2.05        2.22      1.12 o
  -1  -4   4      144.07      162.89      4.59 o
   0  -4   4       15.46        5.60      1.40 o
   1  -4   4       18.67       16.34      1.87 o
   2  -4   4       25.22       28.48      2.49 o
   3  -4   4      474.00      442.94     13.54 o
   4  -4   4      192.87      199.68      7.31 o
   5  -4   4       23.78       36.57      3.11 o
   6  -4   4        4.29        8.24      4.12 o
   7  -4   4        0.29       11.36     65.21 o
   8  -4   4        1.81        0.00      3.42 o
 -10  -3   4        0.08        0.00      6.07 o
  -9  -3   4        5.82        2.65      4.98 o
  -8  -3   4        0.03        0.00      3.04 o
  -7  -3   4       17.79       19.36      2.88 o
  -6  -3   4       15.89       11.13      2.72 o
  -5  -3   4        0.91        3.66      2.10 o
  -4  -3   4        5.08        1.81      1.40 o
  -3  -3   4       23.05       27.68      2.41 o
  -2  -3   4        1.68        1.29      0.93 o
  -1  -3   4     3012.63     3471.51     71.70 o
   0  -3   4        3.81        5.28      0.92 o
   1  -3   4      204.08      228.63      7.16 o
   2  -3   4      380.70      415.39     12.45 o
   3  -3   4      138.27      139.14      5.29 o
   4  -3   4       87.35        6.54     34.24 o
   5  -3   4       66.32        0.00     37.51 o
   6  -3   4       46.67       45.91      3.89 o
   7  -3   4        2.79        0.82      4.20 o
   8  -3   4        1.49       15.41     67.70 o
 -10  -2   4        0.36        0.00      6.07 o
  -9  -2   4        2.81        4.14      4.26 o
  -8  -2   4        4.45        8.63      3.34 o
  -7  -2   4       19.29       15.33      2.80 o
  -6  -2   4        1.25        0.16      1.90 o
  -5  -2   4       43.29       31.66      2.30 o
  -4  -2   4        1.78        0.00      1.63 o
  -3  -2   4      205.74      209.69      5.36 o
  -2  -2   4        5.71        6.21      0.97 o
  -1  -2   4      277.30      258.38      5.98 o
   0  -2   4     1605.06     1851.84     38.48 o
   1  -2   4      585.58      662.24     18.68 o
   2  -2   4      300.69      310.81      9.34 o
   3  -2   4        3.33       20.39     23.66 o
   5  -2   4        8.50        8.73      1.71 o
   6  -2   4       41.18        7.00     45.45 o
   7  -2   4       21.87       10.27      2.80 o
   8  -2   4        0.04       49.03     67.08 o
   9  -2   4        0.02       30.35     83.42 o
 -10  -1   4        4.97       10.43      6.23 o
  -9  -1   4       15.03       17.02      4.43 o
  -8  -1   4       16.75       19.79      3.65 o
  -7  -1   4       23.11       31.61      4.20 o
  -6  -1   4       61.44       60.40      3.70 o
  -5  -1   4      169.08      156.45      4.81 o
  -4  -1   4      286.25      330.69      8.04 o
  -3  -1   4      181.58      156.61      4.21 o
  -2  -1   4        1.34        0.00      0.75 o
  -1  -1   4      401.25      412.74      7.18 o
   0  -1   4      941.78      940.93     15.67 o
   1  -1   4      245.85      237.82      4.31 o
   2  -1   4       40.43       48.62     13.38 o
   4  -1   4       75.16       86.38      4.05 o
   5  -1   4       14.08       12.45      2.49 o
   6  -1   4       20.40       25.84      3.27 o
   7  -1   4        5.94        2.80      2.59 o
   8  -1   4        5.90        6.11      4.82 o
   9  -1   4        3.21        0.62      4.98 o
  -9   0   4        9.12       12.65      4.23 o
  -8   0   4       16.78       21.67      3.77 o
  -7   0   4        2.33        4.29      3.27 o
  -6   0   4       40.49       39.09      3.02 o
  -5   0   4       14.25       15.22      1.56 o
  -4   0   4       12.61       12.57      1.29 o
  -3   0   4     1419.37     1561.28     32.86 o
  -2   0   4       59.59       74.87      2.32 o
  -1   0   4      106.56       91.37      1.93 o
   0   0   4      217.51      209.27      3.65 o
   1   0   4      314.77      340.18      5.82 o
   2   0   4       17.93       19.75      0.96 o
   3   0   4       80.84       77.82      3.27 o
   4   0   4       48.54       41.40      2.80 o
   5   0   4       50.82       55.25      3.74 o
   6   0   4        0.47        2.96      2.33 o
   7   0   4       51.82       42.42      4.51 o
   8   0   4       11.06        5.56      3.06 o
   9   0   4        6.40        7.94      4.82 o
  -9   1   4        2.48        0.00      4.28 o
  -8   1   4       46.55       53.76      4.66 o
  -7   1   4      172.90      185.84     11.05 o
  -6   1   4      149.51      131.62      5.21 o
  -5   1   4       73.06       72.06     14.40 o
  -4   1   4       93.97       85.27      3.36 o
  -3   1   4      185.50      181.23      4.82 o
  -2   1   4      181.81      223.67      5.45 o
  -1   1   4     2400.27     2488.89     40.89 o
   0   1   4      616.75      647.76     21.17 o
   1   1   4        2.15        3.11      0.93 o
   2   1   4       24.34       15.92      1.05 o
   3   1   4        1.05        2.09      0.82 o
   4   1   4      142.22      131.67      5.14 o
   5   1   4      333.96      331.51      8.09 o
   6   1   4       12.28       10.85      2.72 o
   7   1   4        0.56        1.51      2.50 o
   8   1   4        3.10        1.82      3.08 o
   9   1   4       69.64       74.90      5.27 o
  10   1   4       14.54       11.67      6.23 o
  -9   2   4        0.07        0.00      4.24 o
  -8   2   4       32.50       21.34      4.98 o
  -7   2   4       23.47       17.76      3.30 o
  -6   2   4      268.36      283.51      8.11 o
  -5   2   4      114.13      109.89      4.28 o
  -4   2   4        0.18        1.15      1.44 o
  -3   2   4       23.58       20.22      1.70 o
  -2   2   4      980.58     1047.72     18.23 o
  -1   2   4      211.86      241.91      3.86 o
   0   2   4      130.02      110.00      2.11 o
   1   2   4      381.30      379.67     13.94 o
   2   2   4      926.63      869.87     11.65 o
   3   2   4       85.05      106.17      2.51 o
   4   2   4       50.54       42.12      2.15 o
   5   2   4       31.87       35.65      2.47 o
   6   2   4        4.88        3.24      2.26 o
   7   2   4        0.95        0.00      2.24 o
   8   2   4        8.02       10.06      3.04 o
   9   2   4       54.45       49.71      4.75 o
  10   2   4        3.28        4.05      5.91 o
  -9   3   4        0.39       11.36      5.76 o
  -8   3   4        0.02        5.44      3.80 o
  -7   3   4        6.95        8.72      3.17 o
  -6   3   4       56.72       39.55      3.58 o
  -5   3   4        2.11        1.85      2.10 o
  -4   3   4      210.51      198.31     11.21 o
  -3   3   4       43.64       37.79      2.33 o
  -2   3   4      505.10      569.22     10.24 o
  -1   3   4      789.07      865.94     15.13 o
   0   3   4       63.27       58.97      1.30 o
   1   3   4      111.54      114.60      2.09 o
   2   3   4        8.35        5.08      1.37 o
   3   3   4      230.90      271.50      5.26 o
   4   3   4      196.87      211.38      4.46 o
   5   3   4        0.99        1.12      1.04 o
   6   3   4        0.64        1.40      1.37 o
   7   3   4        4.21        2.26      2.40 o
   8   3   4        3.04        4.26      3.11 o
   9   3   4        4.05        6.63      3.77 o
  10   3   4       11.96       19.95     12.92 o
  -8   4   4        0.42        0.00     13.38 o
  -7   4   4        0.00       55.87     62.41 o
  -6   4   4        3.81        1.54      7.34 o
  -5   4   4       44.60       34.50      2.63 o
  -4   4   4      118.36      114.45     19.46 o
  -3   4   4       32.00       25.75      2.99 o
  -2   4   4        7.50        5.99      0.97 o
  -1   4   4      501.87      461.23      8.50 o
   0   4   4        0.09        1.19      1.20 o
   1   4   4      493.80      553.22      9.96 o
   2   4   4       93.65      130.61      2.55 o
   3   4   4     1584.21     1656.30     29.70 o
   4   4   4     1027.49     1011.23     17.84 o
   5   4   4        2.47        1.63      0.88 o
   6   4   4       25.45       22.13      2.08 o
   7   4   4       26.62       22.76      1.90 o
   8   4   4       37.40       38.86      3.91 o
   9   4   4        5.34        3.39      3.86 o
  10   4   4        4.49        2.56      4.64 o
  -8   5   4        0.02        2.53      3.73 o
  -7   5   4        0.83        0.44      2.89 o
  -6   5   4        1.82       50.12     59.61 o
  -5   5   4       24.49        8.99     21.09 o
  -4   5   4      142.38      140.93      5.53 o
  -3   5   4       55.40       49.37      2.24 o
  -2   5   4        2.25        0.76      1.29 o
  -1   5   4      293.37      318.45      6.32 o
   0   5   4      313.17      330.52      6.45 o
   1   5   4       57.09       52.81      1.89 o
   2   5   4       34.67       45.74      2.38 o
   3   5   4        8.00        8.61      1.17 o
   4   5   4      422.81      409.96     40.54 o
   5   5   4      174.38      183.48      5.53 o
   6   5   4       68.97       69.83      3.88 o
   7   5   4       83.97       92.13      8.95 o
   8   5   4       18.42       12.76      3.46 o
   9   5   4       14.33       17.15      4.19 o
  10   5   4        0.08        0.02      4.86 o
  -7   6   4        0.58        0.13      3.26 o
  -6   6   4       15.64       19.72      7.53 o
  -5   6   4       12.20       19.48      4.59 o
  -4   6   4       40.49       46.76      3.97 o
  -3   6   4       40.58       43.55      2.88 o
  -2   6   4      219.96      219.43      6.25 o
  -1   6   4        8.72       12.12      2.78 o
   0   6   4      537.48      556.09     10.44 o
   1   6   4       19.85       22.89      1.57 o
   2   6   4      405.50      388.77      7.61 o
   3   6   4        0.64        1.18      0.99 o
   4   6   4        1.58        1.85      1.74 o
   5   6   4      184.75      188.08      5.76 o
   6   6   4      262.77      264.40      7.63 o
   7   6   4        9.64       10.13      3.06 o
   8   6   4        0.22        0.94      3.31 o
   9   6   4        0.89        0.31      4.17 o
  10   6   4        5.03        8.64      5.76 o
  -6   7   4       23.96       37.35      4.05 o
  -5   7   4        0.31        2.69      2.60 o
  -4   7   4        2.84        3.67      2.30 o
  -3   7   4        0.52        3.59      2.01 o
  -2   7   4       16.21       24.67      3.19 o
  -1   7   4      177.77      181.86      5.51 o
   0   7   4      259.87      237.92     13.91 o
   1   7   4        8.04       13.06      1.44 o
   2   7   4      155.10      134.30      8.51 o
   3   7   4       46.95       41.20      2.33 o
   4   7   4      136.47      135.62     11.59 o
   5   7   4       55.97       63.92      3.71 o
   6   7   4        0.81        2.61      2.80 o
   7   7   4        5.49        3.84      2.96 o
   8   7   4       70.67       73.24     11.67 o
   9   7   4        2.01        0.00      4.37 o
  -5   8   4        0.02        6.69      3.58 o
  -4   8   4        2.78       12.92      3.11 o
  -3   8   4        2.69        5.93      2.44 o
  -2   8   4        9.57        5.16      2.25 o
  -1   8   4      121.49      119.90      4.74 o
   0   8   4       36.15       31.82      2.33 o
   1   8   4       16.41       22.99      2.04 o
   2   8   4        0.15        0.00      2.41 o
   3   8   4      106.52      105.30      8.95 o
   4   8   4       71.79       67.56      3.84 o
   5   8   4        4.87        3.77      2.44 o
   6   8   4        0.19        3.06      2.70 o
   7   8   4        0.35        0.00      3.66 o
   8   8   4       15.80       12.83      4.23 o
   9   8   4        0.24        5.00      4.95 o
  -4   9   4       11.68       16.65      3.74 o
  -3   9   4        0.11        0.00      2.80 o
  -2   9   4       33.56       43.58      4.05 o
  -1   9   4       12.20       14.32      2.65 o
   0   9   4       75.09       83.42      4.67 o
   1   9   4       25.45       24.22      2.51 o
   2   9   4       10.87        8.86      2.37 o
   3   9   4        1.43        0.00      2.15 o
   4   9   4        3.80        1.44      2.58 o
   5   9   4       20.46       15.82      5.76 o
   6   9   4       13.21       18.12      3.36 o
   7   9   4        3.93        4.85      3.64 o
   8   9   4        0.86        5.51      4.44 o
  -3  10   4       13.07       15.25      3.89 o
  -2  10   4        3.60        3.74      3.11 o
  -1  10   4        4.67        7.63      2.80 o
   0  10   4       45.87       40.62      3.89 o
   1  10   4        1.11        6.85      2.80 o
   2  10   4        5.36        8.72      3.27 o
   3  10   4        4.75        5.70      3.81 o
   4  10   4        1.25        0.00      2.89 o
   5  10   4        1.09        1.18      3.26 o
   6  10   4        0.04        0.72      3.59 o
   7  10   4        0.03        2.68      4.14 o
   8  10   4        1.14        0.00      4.52 o
  -2  11   4        2.76        0.31      3.42 o
  -1  11   4        4.45       11.21      3.27 o
   0  11   4       11.54       18.37      3.58 o
   1  11   4        2.23        0.00      3.42 o
   2  11   4       21.20       21.79      4.51 o
   3  11   4        0.00        5.60      4.05 o
   4  11   4        2.53        2.02      3.71 o
   5  11   4        0.26        4.24      4.67 o
   6  11   4       11.72        3.99      4.22 o
   7  11   4        9.96        9.49      4.86 o
   1  12   4        0.99        0.00      4.51 o
   2  12   4        0.15        1.87      4.98 o
   3  12   4        0.32        0.00      5.14 o
   4  12   4        8.68        8.72      5.45 o
   5  12   4        0.11        0.00      5.29 o
  -5 -10   5        1.77        2.33      5.45 o
  -4 -10   5        1.38        0.78      4.67 o
  -3 -10   5        1.01        3.20      3.85 o
  -2 -10   5        1.00        5.85      3.80 o
  -1 -10   5        0.26        0.63      3.51 o
   0 -10   5        3.04        0.78      4.05 o
  -6  -9   5        0.73        4.98      4.98 o
  -5  -9   5       41.36       37.51      5.45 o
  -4  -9   5       22.22       21.62      4.20 o
  -3  -9   5        3.28        0.00      3.10 o
  -2  -9   5       12.10       16.19      3.81 o
  -1  -9   5       35.79       42.17      6.38 o
   0  -9   5        0.99        3.89      3.58 o
   1  -9   5        7.01        5.76      3.27 o
   2  -9   5        0.23        0.31      3.11 o
  -7  -8   5        1.72        0.47      4.98 o
  -6  -8   5        0.01        4.98      4.36 o
  -5  -8   5       27.19       29.81      3.47 o
  -4  -8   5       19.43       23.95      3.17 o
  -3  -8   5       13.43       17.14      2.88 o
  -2  -8   5       21.73       22.76      5.84 o
  -1  -8   5       21.11       20.47      4.67 o
   0  -8   5        0.62        7.00      2.80 o
   1  -8   5       40.57       37.66      3.58 o
   2  -8   5        6.97        2.33      2.65 o
   3  -8   5       15.50       17.12      3.42 o
   4  -8   5        4.25        3.42      3.42 o
  -8  -7   5       88.06       95.41      9.18 o
  -7  -7   5       11.52        3.11      4.82 o
  -6  -7   5       33.00       32.84      4.67 o
  -5  -7   5        4.82        1.77      2.36 o
  -4  -7   5       33.21       34.04      3.12 o
  -3  -7   5       99.41       89.49      5.37 o
  -2  -7   5       56.96       67.80      5.91 o
  -1  -7   5        5.32        3.41      2.04 o
   0  -7   5        0.47        2.02      2.18 o
   1  -7   5        4.87        1.40      2.02 o
   2  -7   5        4.79        5.60      2.33 o
   3  -7   5       15.79       12.92      2.80 o
   4  -7   5        0.20        0.00      2.96 o
   5  -7   5        6.49        4.67      3.74 o
  -9  -6   5        7.99        0.00      6.38 o
  -8  -6   5       28.34       21.79      5.76 o
  -7  -6   5        7.77        6.54      4.36 o
  -6  -6   5      168.73      169.62      6.05 o
  -5  -6   5        8.77       10.89      2.36 o
  -4  -6   5       20.67       25.33      2.47 o
  -3  -6   5       15.22       16.43      2.19 o
  -2  -6   5       27.89       35.26      2.61 o
  -1  -6   5      157.24      148.32      4.90 o
   0  -6   5       72.86       72.84      4.05 o
   1  -6   5       15.75       18.05      2.33 o
   2  -6   5       15.68       10.89      2.33 o
   3  -6   5        5.89        5.76      2.18 o
   4  -6   5       10.48        8.56      2.65 o
   5  -6   5        8.66        2.18      3.11 o
   6  -6   5        5.79        8.25      3.42 o
  -9  -5   5        8.04       18.21      6.38 o
  -8  -5   5        0.07        0.00      4.67 o
  -7  -5   5       11.13       11.35      3.12 o
  -6  -5   5       62.56       63.47      4.90 o
  -5  -5   5        0.46        0.00      1.92 o
  -4  -5   5       90.66       70.59      3.41 o
  -3  -5   5        5.33        7.56      1.68 o
  -2  -5   5        3.42        3.21      1.48 o
  -1  -5   5        0.84        2.22      1.44 o
   0  -5   5       44.66       43.58      2.96 o
   1  -5   5       65.59       61.01      3.27 o
   2  -5   5      179.37      172.60      6.38 o
   3  -5   5       42.82       47.94      3.58 o
   4  -5   5       17.54       23.97      2.80 o
   5  -5   5        7.67       18.99      2.96 o
   6  -5   5        7.76        7.31      3.11 o
   7  -5   5        1.75       10.27      3.89 o
  -9  -4   5        0.97        0.00      5.60 o
  -8  -4   5       16.62       26.15      4.98 o
  -7  -4   5       97.21       98.25      5.28 o
  -6  -4   5       14.01       11.18      3.35 o
  -5  -4   5        5.62        6.30      1.98 o
  -4  -4   5       22.69       23.36      2.08 o
  -3  -4   5      332.55      323.74      7.93 o
  -2  -4   5      110.12      104.68      3.48 o
  -1  -4   5      293.94      301.29      7.47 o
   0  -4   5      522.64      526.56     11.92 o
   1  -4   5      204.81      172.60      6.07 o
   2  -4   5      266.42      266.92      8.72 o
   3  -4   5       74.65       76.11      3.89 o
   4  -4   5      226.74      236.10      8.40 o
   5  -4   5        1.20        1.40      2.02 o
   6  -4   5       19.39       18.37      2.96 o
   7  -4   5        0.39        3.58      3.27 o
  -9  -3   5        2.56       11.67      5.45 o
  -8  -3   5        0.71        0.78      4.98 o
  -7  -3   5        0.22        0.31      4.44 o
  -6  -3   5        8.70        6.38      2.41 o
  -5  -3   5       27.64       35.93      2.58 o
  -4  -3   5       14.60       10.50      1.70 o
  -3  -3   5      138.06      128.10      5.14 o
  -2  -3   5       12.14       17.94      1.46 o
  -1  -3   5       72.96       82.13      3.58 o
   0  -3   5       60.40       73.72      2.56 o
   1  -3   5        9.77       13.70      1.56 o
   2  -3   5        0.51        0.00      1.40 o
   3  -3   5       26.54       22.26      2.18 o
   4  -3   5      137.08      134.16      5.29 o
   5  -3   5       73.37        0.00     41.40 o
   6  -3   5       42.95        0.00     52.29 o
   7  -3   5        0.12        0.00     13.77 o
   8  -3   5        5.65        3.77     34.24 o
  -9  -2   5        3.04        7.52      4.43 o
  -8  -2   5        0.56        1.68      4.59 o
  -7  -2   5       34.26       27.97      3.29 o
  -6  -2   5       44.66       42.17      3.17 o
  -5  -2   5       10.78       14.59      3.03 o
  -4  -2   5       38.85       37.33      2.52 o
  -3  -2   5       20.03       10.97      2.02 o
  -2  -2   5      394.89      435.38      9.82 o
  -1  -2   5     1808.86     1972.72     41.05 o
   0  -2   5        8.55        2.04      0.82 o
   1  -2   5      981.54     1153.30     24.39 o
   2  -2   5      124.11      107.70      4.05 o
   3  -2   5      179.83      174.78      6.07 o
   4  -2   5      109.80       15.87     27.70 o
   5  -2   5       42.81        0.00     34.71 o
   6  -2   5       34.19        0.00     44.82 o
   7  -2   5       21.06       29.76     24.98 o
   8  -2   5        2.74       62.88     68.17 o
  -9  -1   5        0.10        1.57      4.04 o
  -8  -1   5        3.14        9.40      3.48 o
  -7  -1   5       11.62       16.80      2.99 o
  -6  -1   5       17.75       19.87      2.96 o
  -5  -1   5        3.98        5.57      3.81 o
  -4  -1   5       18.71       14.85      1.81 o
  -3  -1   5        1.95        1.50      1.20 o
  -2  -1   5       90.76       75.96      2.54 o
  -1  -1   5      411.69      386.80      6.89 o
   0  -1   5      158.74      161.65      3.96 o
   1  -1   5     2514.12     2941.27     48.22 o
   2  -1   5       93.47       98.99      3.58 o
   6  -1   5        2.18        1.87      2.49 o
   7  -1   5       21.13       13.07      3.74 o
   8  -1   5        3.85        7.27      3.74 o
  -9   0   5        2.17        3.16      4.12 o
  -8   0   5       21.23       29.27      3.94 o
  -7   0   5       10.21        8.62      2.80 o
  -6   0   5       60.88       70.75      4.12 o
  -5   0   5        9.49        8.92      1.54 o
  -4   0   5       61.45       65.18      2.49 o
  -3   0   5      903.94      854.52     18.55 o
  -2   0   5      106.67      119.96      3.40 o
  -1   0   5       94.91       88.99      1.95 o
   0   0   5        3.94        0.93      0.56 o
   1   0   5       26.07       33.14      2.49 o
   2   0   5      198.47      214.30      4.03 o
   3   0   5      415.63      464.58     13.54 o
   4   0   5      101.93       85.13      3.89 o
   5   0   5        1.09        0.62      1.87 o
   6   0   5        7.44        5.14      2.33 o
   7   0   5        3.11        0.00      3.74 o
   8   0   5        1.46        1.67      3.28 o
   9   0   5        0.17        0.00     13.77 o
  -9   1   5       10.47        8.54      4.52 o
  -8   1   5       34.59       42.46      7.47 o
  -7   1   5      225.47      250.62     10.12 o
  -6   1   5       78.56       72.85      4.26 o
  -5   1   5       16.03       18.70      2.21 o
  -4   1   5      184.68      197.98      5.53 o
  -3   1   5      886.85      945.05     20.42 o
  -2   1   5      828.82      905.69     19.38 o
  -1   1   5      658.54      681.58     11.56 o
   0   1   5      102.99      109.88      4.67 o
   1   1   5       17.10       24.43      2.18 o
   2   1   5     1611.83     1672.94     27.60 o
   3   1   5        8.25        7.66      1.08 o
   4   1   5      675.54      765.30     16.60 o
   5   1   5      164.84      149.88      6.07 o
   6   1   5        0.08        0.00      2.80 o
   7   1   5        3.57        4.75      2.54 o
   8   1   5       10.66       12.84      3.44 o
   9   1   5       16.58       10.17      4.10 o
  -9   2   5       22.54       23.11      4.97 o
  -8   2   5       10.55        8.62      3.76 o
  -7   2   5      138.77      148.25      9.96 o
  -6   2   5       24.67       17.92      2.80 o
  -5   2   5      145.75      164.92      5.52 o
  -4   2   5       34.85       32.89      5.53 o
  -3   2   5      213.64      197.19      4.09 o
  -2   2   5      228.07      232.06      5.72 o
  -1   2   5      195.31      202.69      3.85 o
   0   2   5       14.70        9.17      0.59 o
   1   2   5       60.54       51.67      2.80 o
   2   2   5      140.36      178.22      4.22 o
   3   2   5       30.37       34.15      1.68 o
   4   2   5      127.17       94.84      2.73 o
   5   2   5      123.09      120.69      3.35 o
   6   2   5        6.84        9.65      2.18 o
   7   2   5        0.43        4.76      2.44 o
   8   2   5       36.03       42.03      3.94 o
   9   2   5        5.43        9.13      4.00 o
  10   2   5        9.31        7.31      5.45 o
  -8   3   5       19.91       37.78      4.83 o
  -7   3   5       58.23       75.05      5.07 o
  -6   3   5       51.39       56.90      4.09 o
  -5   3   5      601.71      588.96     14.09 o
  -4   3   5      429.79      384.24      9.61 o
  -3   3   5      780.19      854.40     15.17 o
  -2   3   5      936.34      934.48     16.40 o
  -1   3   5       42.98       41.50      1.55 o
   0   3   5        1.10        0.00      1.64 o
   1   3   5     1475.87     1683.35     24.40 o
   2   3   5      110.97      124.08      2.28 o
   3   3   5      990.56     1084.41     19.05 o
   4   3   5        1.08        1.42      0.97 o
   5   3   5      275.07      268.81     14.56 o
   6   3   5       57.85       60.60      2.78 o
   7   3   5        0.08        0.95      1.88 o
   8   3   5       26.12       29.25      2.69 o
   9   3   5       17.99       13.87      4.06 o
  10   3   5        6.98        9.19      5.10 o
  -8   4   5       45.05       42.52     11.53 o
  -7   4   5        4.38        0.00      9.41 o
  -6   4   5        0.05        2.90      8.86 o
  -5   4   5       41.84        0.00     42.96 o
  -4   4   5      280.93      281.42      7.57 o
  -3   4   5      341.53      322.88      8.14 o
  -2   4   5       42.48       44.25      1.87 o
  -1   4   5        2.07        1.72      0.86 o
   0   4   5      342.66      344.56      6.56 o
   1   4   5      389.32      419.48      7.76 o
   2   4   5       12.36        9.88      1.01 o
   3   4   5      165.03      188.03      6.34 o
   4   4   5      603.32      587.07     10.78 o
   5   4   5      104.80      106.86      3.13 o
   6   4   5       74.47       67.61      2.85 o
   7   4   5      109.22      111.55      3.79 o
   8   4   5       16.86       15.69      3.51 o
   9   4   5       28.46       39.95      4.69 o
  10   4   5        0.42        0.00      4.66 o
  -7   5   5        0.03        5.88      4.26 o
  -6   5   5       32.41       28.27     38.99 o
  -5   5   5       56.48       53.20     37.20 o
  -4   5   5        0.93        2.69      2.47 o
  -3   5   5        0.06        1.36      1.45 o
  -2   5   5        8.56       10.70      1.42 o
  -1   5   5      368.63      384.61      7.48 o
   0   5   5        4.24        6.29      1.01 o
   1   5   5       86.67       95.59      2.60 o
   2   5   5      439.21      439.98      8.28 o
   3   5   5       38.36       32.99      3.34 o
   4   5   5      307.56      324.43      6.53 o
   5   5   5       31.91       31.89      1.86 o
   6   5   5        0.02        5.77      6.54 o
   7   5   5       28.50       33.25      3.43 o
   8   5   5        0.07        0.00      3.20 o
   9   5   5       30.51       31.48      4.66 o
  10   5   5        0.01        0.00      4.78 o
  -7   6   5        0.70        0.00      8.93 o
  -6   6   5       12.32       10.47      8.10 o
  -5   6   5        0.08        9.20      2.80 o
  -4   6   5       24.79       15.38      2.30 o
  -3   6   5        4.75        5.24      1.87 o
  -2   6   5        8.65       14.64      1.76 o
  -1   6   5       42.22       38.89      2.10 o
   0   6   5        0.62        1.83      3.05 o
   1   6   5      151.58      127.86      4.57 o
   2   6   5      116.70      133.09      3.52 o
   3   6   5       43.04       47.83      2.25 o
   4   6   5       52.78       47.76      1.86 o
   5   6   5      203.82      186.38      9.96 o
   6   6   5      570.98      563.45     13.47 o
   7   6   5       20.09       19.85      4.44 o
   8   6   5        0.47        8.40      4.75 o
   9   6   5        0.13        0.00      4.35 o
  10   6   5        0.00        0.00      4.97 o
  -6   7   5        1.45        0.25      3.17 o
  -5   7   5        7.20       11.57      2.99 o
  -4   7   5        4.95        3.63      8.25 o
  -3   7   5        8.54        7.98      2.25 o
  -2   7   5       36.39       45.32      3.19 o
  -1   7   5      141.87      130.15      3.87 o
   0   7   5       23.53       23.94      1.89 o
   1   7   5       59.48       58.66      3.05 o
   2   7   5      122.61      114.98      3.54 o
   3   7   5       40.48       39.77      2.26 o
   4   7   5        4.72        4.63      1.41 o
   5   7   5        1.02        0.66      2.57 o
   6   7   5      133.23      127.86      5.33 o
   7   7   5        6.32        4.63      3.20 o
   8   7   5       82.25       79.72      7.86 o
   9   7   5        3.66        9.69      4.48 o
  -5   8   5        0.04        0.00      4.12 o
  -4   8   5        0.01        0.00      5.29 o
  -3   8   5       22.36       24.59      2.95 o
  -2   8   5        6.74        3.98      2.16 o
  -1   8   5       87.15       86.22      3.98 o
   0   8   5      130.39      119.76      3.97 o
   1   8   5       15.66       21.60      2.03 o
   2   8   5      128.60      130.44      4.05 o
   3   8   5      108.08      114.09      3.78 o
   4   8   5      116.94       91.05      4.19 o
   5   8   5        7.80        9.44      2.56 o
   6   8   5        0.65        5.81      3.66 o
   7   8   5       24.26       20.39      3.54 o
   8   8   5       72.64       63.07      5.33 o
   9   8   5        3.33        3.01      4.74 o
  -4   9   5       14.00       20.70      4.20 o
  -3   9   5        0.83        0.66      2.86 o
  -2   9   5        0.54        0.00      2.46 o
  -1   9   5        4.04        2.78      2.41 o
   0   9   5       14.97       18.31      2.53 o
   1   9   5       42.57       53.63      6.51 o
   2   9   5       75.61       61.94      3.88 o
   3   9   5       19.96       14.92      5.45 o
   4   9   5        6.63       14.66      3.03 o
   5   9   5        7.31        8.47      3.06 o
   6   9   5       22.91       19.68      3.26 o
   7   9   5       10.08       11.36      3.82 o
   8   9   5        6.30       12.83      4.80 o
  -3  10   5       11.67        9.81      3.74 o
  -2  10   5        6.52       13.38      3.27 o
  -1  10   5        0.53        0.93      2.80 o
   0  10   5       18.54       14.01      2.80 o
   1  10   5        9.38        7.00      2.96 o
   2  10   5       10.05        9.82      2.96 o
   3  10   5       10.47       11.55      3.24 o
   4  10   5        1.11        0.00      3.19 o
   5  10   5        3.70        2.05      3.26 o
   6  10   5        3.39        1.65      3.57 o
   7  10   5        0.19        5.95      4.14 o
   8  10   5        1.76        4.29      4.83 o
  -2  11   5        3.49        0.00      3.42 o
  -1  11   5        0.06        0.00      3.11 o
   0  11   5       17.52       20.86      3.89 o
   1  11   5        6.65        6.07      3.74 o
   2  11   5       13.64       10.58      4.20 o
   3  11   5        4.16        0.00      4.98 o
   4  11   5        4.09        0.00      3.74 o
   5  11   5        0.00        2.76      7.86 o
   6  11   5       15.48       13.26      4.46 o
   7  11   5        1.79        5.55      6.23 o
   1  12   5        1.68        0.00      4.51 o
   2  12   5        4.19       14.32      5.45 o
   3  12   5        0.18        4.05      5.29 o
   4  12   5       11.71        0.00      4.98 o
   5  12   5        0.08        0.00      4.46 o
  -3 -10   6        8.51        8.59      4.37 o
  -2 -10   6       22.13       20.17      4.52 o
  -1 -10   6        0.92        4.87      4.23 o
  -6  -9   6        0.08        3.42      5.60 o
  -5  -9   6        0.27        0.62      5.14 o
  -4  -9   6        0.29        0.00      3.51 o
  -3  -9   6        6.73        5.79      3.51 o
  -2  -9   6        1.39        0.00      3.37 o
  -1  -9   6       19.71       17.46      3.71 o
   0  -9   6       10.73        3.49      3.58 o
   1  -9   6        0.62        5.45      3.74 o
   2  -9   6        1.30        0.00      3.42 o
  -7  -8   6        0.54        4.98      5.76 o
  -6  -8   6        1.19        0.00      4.82 o
  -5  -8   6        4.56        6.69      4.59 o
  -4  -8   6       12.58       13.20      3.74 o
  -3  -8   6        1.45        0.00      2.69 o
  -2  -8   6        3.13        1.68      2.91 o
  -1  -8   6       25.36       30.89      3.58 o
   0  -8   6        2.55        0.00      4.05 o
   1  -8   6        1.99        0.93      2.80 o
   2  -8   6        1.70        4.82      2.96 o
   3  -8   6        5.04       12.92      3.42 o
  -8  -7   6       31.82       41.87      6.69 o
  -7  -7   6        0.19        0.00      5.14 o
  -6  -7   6        0.05       10.58      4.51 o
  -5  -7   6        0.23        0.00      2.84 o
  -4  -7   6        1.61        0.00      2.50 o
  -3  -7   6       63.75       64.24      7.08 o
  -2  -7   6      134.42      142.95      5.68 o
  -1  -7   6        0.09        0.06      2.30 o
   0  -7   6       47.23       50.49     12.22 o
   1  -7   6       64.34       68.01      4.51 o
   2  -7   6        5.62        9.65      2.65 o
   3  -7   6        9.10        8.09      2.96 o
   4  -7   6        0.07        2.33      3.27 o
   5  -7   6        5.24        1.56      3.42 o
  -8  -6   6       40.01       44.51      6.69 o
  -7  -6   6        2.27        8.56      4.51 o
  -6  -6   6      123.29      109.34      5.43 o
  -5  -6   6        0.52        0.64      2.65 o
  -4  -6   6        6.59        7.94      2.28 o
  -3  -6   6       17.31       24.03      2.54 o
  -2  -6   6        7.79        6.76      2.21 o
  -1  -6   6       23.00       22.12      4.44 o
   0  -6   6       80.98       85.50      9.03 o
   1  -6   6        0.04        0.00      1.87 o
   2  -6   6        1.60        0.62      2.02 o
   3  -6   6        3.90        2.49      2.49 o
   4  -6   6        2.05        2.18      2.80 o
   5  -6   6        5.23        8.56      3.42 o
   6  -6   6        0.02        0.00      3.74 o
  -9  -5   6        7.24       19.14      6.23 o
  -8  -5   6        3.61        1.71      5.14 o
  -7  -5   6        6.35        4.73      3.39 o
  -6  -5   6      215.73      224.89      7.18 o
  -5  -5   6       24.75       26.35      5.60 o
  -4  -5   6      147.16      129.38      8.09 o
  -3  -5   6       14.69       13.65      2.21 o
  -2  -5   6       18.24       18.40      2.02 o
  -1  -5   6      404.44      414.41      9.97 o
   0  -5   6      136.51      145.25      4.63 o
   1  -5   6        3.98        3.27      1.56 o
   2  -5   6        1.41        0.00      1.56 o
   3  -5   6        4.45        6.07      2.33 o
   4  -5   6       31.44       33.31      3.42 o
   5  -5   6        9.95       15.72      3.27 o
   6  -5   6        2.22        7.16      3.27 o
  -9  -4   6       10.08        7.63      5.60 o
  -8  -4   6       13.17       23.81      5.45 o
  -7  -4   6       45.63       52.28      4.28 o
  -6  -4   6       43.64       39.13      3.47 o
  -5  -4   6        1.14        0.99      3.11 o
  -4  -4   6      173.30      170.70      5.25 o
  -3  -4   6       14.85       15.53      1.86 o
  -2  -4   6        0.06        0.10      1.48 o
  -1  -4   6        2.79        2.21      1.44 o
   0  -4   6       63.94       63.14      2.79 o
   1  -4   6      176.52      162.37      4.78 o
   2  -4   6        0.03        0.00      1.40 o
   3  -4   6      111.58      101.79      4.67 o
   4  -4   6        0.36        0.00      1.87 o
   5  -4   6        0.19        1.56      2.18 o
   6  -4   6       33.32       36.73      3.74 o
   7  -4   6        0.01        0.62      3.42 o
  -9  -3   6       12.66       11.36      5.60 o
  -8  -3   6        8.94        4.40      3.57 o
  -7  -3   6       23.57       25.52      3.50 o
  -6  -3   6        0.07        0.00      2.39 o
  -5  -3   6      205.03      211.99      6.29 o
  -4  -3   6       19.25       20.56      2.33 o
  -3  -3   6      115.97      110.17      3.77 o
  -2  -3   6      242.79      252.75      6.35 o
  -1  -3   6       28.46       35.43      2.24 o
   0  -3   6      280.30      271.01      6.69 o
   1  -3   6       36.20       32.49      3.19 o
   2  -3   6       74.56       73.93      3.42 o
   3  -3   6        4.87        4.82      1.56 o
   4  -3   6      279.49      305.67     10.12 o
   5  -3   6        1.02        4.36      1.87 o
   6  -3   6        1.96        7.51      2.65 o
   7  -3   6        2.88        0.00      3.35 o
   8  -3   6        8.80       62.10     77.20 o
  -9  -2   6        0.26        0.40      4.61 o
  -8  -2   6        0.12        0.37      5.29 o
  -7  -2   6        4.21        2.67      3.89 o
  -6  -2   6      113.88      121.96      5.16 o
  -5  -2   6      357.15      365.38      9.26 o
  -4  -2   6        1.04        1.47      1.63 o
  -3  -2   6       35.07       32.76      2.21 o
  -2  -2   6        0.51        0.00      1.01 o
  -1  -2   6      621.19      554.04     12.22 o
   0  -2   6      195.04      175.24      4.48 o
   1  -2   6      262.51      255.27      6.17 o
   2  -2   6      139.57      108.84      3.31 o
   3  -2   6       80.29       69.73      3.42 o
   4  -2   6       46.46        0.00     33.15 o
   6  -2   6       85.95        0.00     47.00 o
   7  -2   6       43.46       61.05      5.14 o
   8  -2   6        1.55        0.00      4.75 o
  -9  -1   6        5.08        6.06      7.55 o
  -8  -1   6        1.14        0.00      5.14 o
  -7  -1   6       14.86       16.00      3.20 o
  -6  -1   6       58.63       63.92      4.07 o
  -5  -1   6        2.40        1.62      1.90 o
  -4  -1   6      227.42      223.57      6.16 o
  -3  -1   6       13.15       11.31      1.57 o
  -2  -1   6        7.75        6.46      1.15 o
  -1  -1   6      712.21      716.14     15.43 o
   0  -1   6      486.14      570.45     12.37 o
   1  -1   6     2128.94     2515.24     52.15 o
   2  -1   6      142.23      157.03      4.14 o
   3  -1   6       77.22        0.00     23.50 o
   4  -1   6        7.97        7.08     14.86 o
   5  -1   6       27.42        1.87     39.69 o
   8  -1   6       29.92       19.26      9.42 o
   9  -1   6        3.09       74.08     83.58 o
  -9   0   6        0.08        3.93      7.00 o
  -8   0   6        4.62        0.08      5.14 o
  -7   0   6        0.80        2.39      2.82 o
  -6   0   6       75.01       91.18      4.63 o
  -5   0   6       80.44       67.90      3.55 o
  -4   0   6      343.98      311.77      7.84 o
  -3   0   6       15.81       21.32      1.79 o
  -2   0   6      547.36      564.14     15.25 o
  -1   0   6      700.23      737.03     12.49 o
   0   0   6      474.91      521.30     11.25 o
   1   0   6     1909.37     2080.85     34.26 o
   2   0   6      140.96      138.54      3.34 o
   3   0   6      472.59      504.49     11.18 o
   4   0   6      159.68      173.38      6.23 o
   5   0   6        0.07        0.00      2.02 o
   6   0   6      219.44      211.20      8.25 o
   7   0   6       18.56       19.77      3.58 o
   8   0   6       35.16       47.56      4.29 o
   9   0   6       29.20       28.56      4.71 o
  -9   1   6        0.09        1.73      4.60 o
  -8   1   6        4.83        0.00      3.97 o
  -7   1   6        2.02        3.07      2.98 o
  -6   1   6       22.02       17.89      2.96 o
  -5   1   6      100.70      113.15      4.37 o
  -4   1   6        0.06        1.24      1.58 o
  -3   1   6       14.24       12.80      5.37 o
  -2   1   6       40.57       40.36      2.04 o
  -1   1   6        0.37        4.67      1.14 o
   0   1   6      442.39      432.20     14.94 o
   1   1   6      269.54      267.85      9.81 o
   2   1   6       38.56       25.70      3.35 o
   3   1   6      216.44      246.46      5.83 o
   4   1   6       93.44       94.73      3.25 o
   5   1   6      157.86      157.39      4.74 o
   6   1   6      174.09      188.01      7.47 o
   7   1   6        2.67        1.44      2.58 o
   8   1   6        5.51        5.57      3.22 o
   9   1   6       17.78       10.18      4.14 o
  -8   2   6        1.51        1.53      3.84 o
  -7   2   6        5.14        0.91      3.42 o
  -6   2   6        0.52        1.47      2.49 o
  -5   2   6        8.03        7.90      2.88 o
  -4   2   6        0.47        1.13      1.70 o
  -3   2   6      162.64      158.26      4.60 o
  -2   2   6       13.60       13.73      1.34 o
  -1   2   6     2221.64     2318.56     38.25 o
   0   2   6        4.12        4.20      1.71 o
   1   2   6       18.00       22.57      2.33 o
   2   2   6      212.70      225.05      5.16 o
   3   2   6       43.40       37.70      1.70 o
   4   2   6      106.45      116.45      5.60 o
   5   2   6      173.85      155.13      4.54 o
   6   2   6        3.47        4.84      1.65 o
   7   2   6        8.28        8.96      2.06 o
   8   2   6        0.47        0.00      5.01 o
   9   2   6        0.16        0.00      3.76 o
  -8   3   6        8.94       20.39      8.87 o
  -7   3   6        0.79        5.10      3.26 o
  -6   3   6       16.73       21.72      3.42 o
  -5   3   6      178.22      178.00      5.93 o
  -4   3   6        9.01       10.28      1.90 o
  -3   3   6       65.42       70.87      2.40 o
  -2   3   6        2.39        5.61      1.04 o
  -1   3   6      830.48      931.39     19.47 o
   0   3   6       40.04       47.70      1.22 o
   1   3   6      467.18      465.33      7.07 o
   2   3   6       57.15       64.97      1.53 o
   3   3   6       99.14      101.54      3.10 o
   4   3   6       44.24       46.30      2.03 o
   5   3   6       11.09       13.06      2.56 o
   6   3   6       55.16       60.72      2.85 o
   7   3   6       42.57       38.23      2.61 o
   8   3   6       19.14        8.76      2.54 o
   9   3   6        0.48        5.76      4.51 o
  10   3   6        0.15        2.54      5.18 o
  -8   4   6        5.45        4.88     11.25 o
  -7   4   6        0.00        2.75      8.87 o
  -6   4   6       16.26       20.95      6.49 o
  -5   4   6       58.77       62.27     38.29 o
  -4   4   6       83.26       78.31     21.58 o
  -3   4   6      120.68      113.88      3.10 o
  -2   4   6        0.04        2.14      1.07 o
  -1   4   6       96.43       94.52      4.27 o
   0   4   6      161.53      150.29      3.38 o
   1   4   6      156.18      187.59      3.30 o
   2   4   6       91.36       88.43      2.98 o
   3   4   6       39.46       36.22      1.75 o
   4   4   6       31.67       22.93      1.57 o
   5   4   6        6.39        4.81      1.39 o
   6   4   6       18.91       14.77      2.16 o
   7   4   6       33.64       27.88      2.32 o
   8   4   6        0.76        0.49      3.30 o
   9   4   6        0.46        2.75      3.98 o
  10   4   6        0.01       10.51      4.97 o
  -7   5   6        3.68        7.84      5.96 o
  -6   5   6        5.81       16.04      2.88 o
  -5   5   6        2.44        6.35      6.05 o
  -4   5   6      141.09      116.24     27.58 o
  -3   5   6       81.78       86.90      3.13 o
  -2   5   6      293.71      288.73      6.08 o
  -1   5   6      104.11      115.54      4.71 o
   0   5   6      325.30      342.50      6.75 o
   1   5   6      358.08      370.59      7.12 o
   2   5   6       11.56        9.76      1.14 o
   3   5   6      138.86      155.09      3.73 o
   4   5   6        0.37        1.67      1.27 o
   5   5   6       56.70       56.46      2.56 o
   6   5   6        4.30        3.37      1.92 o
   7   5   6       32.63       33.27      7.47 o
   8   5   6        0.96        3.55      5.60 o
   9   5   6        1.09        0.00      4.17 o
  10   5   6        0.00        0.00      5.76 o
  -7   6   6        2.47        0.00     14.62 o
  -6   6   6       18.72        9.98     21.79 o
  -5   6   6        7.10       13.40      2.60 o
  -4   6   6        3.54        9.92      2.16 o
  -3   6   6        6.29        7.37      2.49 o
  -2   6   6       67.16       66.59      2.77 o
  -1   6   6       17.87       20.02      1.76 o
   0   6   6       12.20       12.54      1.67 o
   1   6   6       13.58       12.66      1.38 o
   2   6   6       54.24       51.24      2.39 o
   3   6   6        4.21        6.90      2.58 o
   4   6   6        0.89        1.73      1.39 o
   5   6   6       34.96       29.32      4.68 o
   6   6   6      198.69      189.93      6.28 o
   7   6   6       13.85       18.86      4.90 o
   8   6   6       15.35       24.36      7.24 o
   9   6   6        5.98        6.34      4.46 o
  -6   7   6        7.77        4.68      3.52 o
  -5   7   6        0.13        6.79      5.99 o
  -4   7   6       12.40       17.78      2.84 o
  -3   7   6       36.15       43.08      9.57 o
  -2   7   6       14.38        8.96      1.78 o
  -1   7   6       67.53       65.14      2.84 o
   0   7   6       41.44       38.06      2.99 o
   1   7   6      112.04      101.45      3.37 o
   2   7   6        0.04        2.96      1.48 o
   3   7   6        0.03        1.68      1.49 o
   4   7   6       74.13       70.78      3.10 o
   5   7   6        4.40        5.86      2.23 o
   6   7   6      100.32       93.69      4.87 o
   7   7   6       10.19        9.03      3.37 o
   8   7   6       13.89        9.96      4.08 o
   9   7   6        0.58        2.35      4.35 o
  -5   8   6        0.79        0.00      3.26 o
  -4   8   6        0.23        4.35      2.96 o
  -3   8   6       27.13       43.97      4.44 o
  -2   8   6       21.92       28.66      3.11 o
  -1   8   6       48.87       54.17      3.56 o
   0   8   6        2.14        5.23      2.30 o
   1   8   6        1.71        4.25      1.72 o
   2   8   6       10.20       12.23      1.98 o
   3   8   6        7.06        4.72      1.81 o
   4   8   6        1.90        3.05      1.96 o
   5   8   6        3.19        2.57      2.46 o
   6   8   6        7.02        9.36      4.82 o
   7   8   6       41.11       40.40      6.77 o
   8   8   6      147.54      149.81      7.54 o
   9   8   6        0.09        0.00      4.92 o
  -4   9   6        5.33       20.35      8.33 o
  -3   9   6       20.19       18.52      3.26 o
  -2   9   6        1.44        2.70      3.03 o
  -1   9   6        0.00        1.27      2.80 o
   0   9   6       24.87       28.32      2.47 o
   1   9   6       73.11       83.08      8.36 o
   2   9   6       67.66       71.19      3.43 o
   3   9   6        7.63       10.42      2.23 o
   4   9   6       43.13       40.60      3.50 o
   5   9   6        3.72        1.87      2.94 o
   6   9   6        2.96        3.51      4.75 o
   7   9   6        9.48        4.54      3.78 o
   8   9   6       28.49       28.31      4.87 o
  -3  10   6        2.04        0.00      3.74 o
  -2  10   6        7.22       16.47      4.82 o
  -1  10   6        1.23        2.35      6.93 o
   0  10   6        7.43        7.90      4.44 o
   1  10   6       44.54       43.32      4.46 o
   2  10   6       29.70       25.58      3.40 o
   3  10   6        2.99        0.00      3.50 o
   4  10   6        3.33        7.16      4.51 o
   5  10   6       24.33       33.54      4.14 o
   6  10   6        6.99        8.14      3.80 o
   7  10   6       13.17       19.35      4.32 o
  -1  11   6        0.12        1.56      3.42 o
   0  11   6        4.26       12.76      3.58 o
   1  11   6       12.06        5.29      3.74 o
   2  11   6       16.01       11.01      3.88 o
   3  11   6       18.08       12.24      3.90 o
   4  11   6        7.05        2.23      3.73 o
   5  11   6        8.90        3.05      3.85 o
   6  11   6        2.01        5.45      5.53 o
   1  12   6        2.75        2.33      4.67 o
   2  12   6       20.57       20.39      5.29 o
   3  12   6        0.29        0.00      4.39 o
   4  12   6        0.52        0.00      9.49 o
  -5  -9   7        6.62        7.16      5.76 o
  -4  -9   7        0.00        2.33      6.38 o
  -3  -9   7       13.84       15.17      4.03 o
  -2  -9   7        3.54        0.15      3.68 o
  -1  -9   7        5.53        7.73      3.94 o
   0  -9   7       25.34       27.06      4.24 o
   1  -9   7        3.94        1.94     14.71 o
  -6  -8   7        5.81       19.77      6.07 o
  -5  -8   7        3.18        0.00      3.55 o
  -4  -8   7        1.28        2.59      3.81 o
  -3  -8   7        2.02        3.81      3.13 o
  -2  -8   7        0.02        0.00      3.10 o
  -1  -8   7       18.71       22.28      3.51 o
   0  -8   7        2.71        0.00      3.19 o
   1  -8   7        1.29        0.07     12.84 o
   2  -8   7        8.75        9.81      3.27 o
   3  -8   7        8.92       19.45      3.74 o
  -7  -7   7        0.63        3.89      5.45 o
  -6  -7   7        7.88       15.56      4.98 o
  -5  -7   7        2.55        1.72      3.32 o
  -4  -7   7        2.97        6.36      2.88 o
  -3  -7   7       19.18       21.94      3.13 o
  -2  -7   7       22.07       27.99      3.13 o
  -1  -7   7        4.22       10.89      2.71 o
   0  -7   7       23.19       25.68      3.05 o
   1  -7   7       55.29       63.85      3.88 o
   2  -7   7        7.45        8.25      2.80 o
   3  -7   7        0.99        3.58      2.96 o
   4  -7   7        3.67        0.00      3.42 o
  -8  -6   7       12.33       28.64      6.38 o
  -7  -6   7        1.24        4.51      5.29 o
  -6  -6   7        9.28       13.62      3.41 o
  -5  -6   7        2.52        2.40      5.68 o
  -4  -6   7        9.81       10.40      2.80 o
  -3  -6   7       11.13       14.91      2.65 o
  -2  -6   7      130.88      138.18      6.69 o
  -1  -6   7       16.27       15.00      3.27 o
   0  -6   7       21.95       21.97      3.11 o
   1  -6   7       16.72       19.67      2.40 o
   2  -6   7        1.95        7.94      2.33 o
   3  -6   7       21.92       20.39      3.11 o
   4  -6   7        8.72        9.65      2.80 o
   5  -6   7        5.92        0.00      3.42 o
  -8  -5   7        7.55        2.02      5.60 o
  -7  -5   7        3.39        0.00      4.67 o
  -6  -5   7      197.03      194.60      6.89 o
  -5  -5   7        0.01        1.97      2.54 o
  -4  -5   7        0.19        0.00      2.13 o
  -3  -5   7        0.44        2.84      3.19 o
  -2  -5   7        3.56        5.93      1.94 o
  -1  -5   7      166.62      167.07      6.54 o
   0  -5   7      263.82      281.66      7.55 o
   1  -5   7        2.35        1.35      1.64 o
   2  -5   7       20.42       18.37      2.49 o
   3  -5   7       39.32       38.44      3.42 o
   4  -5   7       19.50       14.94      2.96 o
   5  -5   7        8.30       10.89      3.27 o
   6  -5   7        0.20        4.98      3.58 o
  -8  -4   7        0.25        0.31      5.29 o
  -7  -4   7        4.67       12.76      3.47 o
  -6  -4   7       84.40       76.31      4.57 o
  -5  -4   7        0.39        0.20      2.21 o
  -4  -4   7      161.41      160.55      5.30 o
  -3  -4   7       39.70       35.50      2.65 o
  -2  -4   7        1.52        1.66      1.79 o
  -1  -4   7      132.15      136.42      4.49 o
   0  -4   7        5.12        9.54      1.72 o
   1  -4   7      107.81       90.09      6.93 o
   2  -4   7      240.33      242.04      8.09 o
   3  -4   7        0.20        0.00      1.71 o
   4  -4   7        9.71        7.00      2.65 o
   5  -4   7        4.01        1.09      2.65 o
   6  -4   7        2.74        5.60      3.11 o
   7  -4   7        0.00        3.11      4.05 o
  -9  -3   7        7.82        9.18      5.76 o
  -8  -3   7        6.10        3.64      4.82 o
  -7  -3   7       17.58       15.48      3.51 o
  -6  -3   7        8.58        8.06      2.80 o
  -5  -3   7        0.41        0.00      2.24 o
  -4  -3   7       48.57       53.84      3.17 o
  -3  -3   7      207.83      222.99      8.79 o
  -2  -3   7      108.48      111.94      3.78 o
  -1  -3   7       54.19       49.70      2.53 o
   0  -3   7       57.64       71.50      2.94 o
   1  -3   7      255.72      272.05      6.80 o
   2  -3   7      252.24      266.03      6.84 o
   3  -3   7        6.87        9.81      1.87 o
   4  -3   7        1.65        3.89      1.87 o
   5  -3   7        3.23        5.45      2.18 o
   6  -3   7        5.99        8.40      2.96 o
   7  -3   7        1.93        9.03      3.27 o
  -9  -2   7        1.44        5.72      5.29 o
  -8  -2   7        1.78        0.00      3.88 o
  -7  -2   7        5.17        7.03      3.20 o
  -6  -2   7      135.43      124.72      6.15 o
  -5  -2   7       20.50       16.91      5.45 o
  -4  -2   7       26.45       28.61      2.49 o
  -3  -2   7      123.46      114.11      3.85 o
  -2  -2   7       93.79       95.76      3.33 o
  -1  -2   7       24.50       19.07      1.61 o
   0  -2   7        3.41        0.33      2.26 o
   1  -2   7       26.12       33.45      1.90 o
   2  -2   7      102.27       93.49      3.16 o
   3  -2   7      201.43      193.37      5.41 o
   4  -2   7       59.45       72.53      3.58 o
   5  -2   7        6.38       12.51      2.18 o
   6  -2   7       73.99        0.00     52.29 o
   7  -2   7        4.74        4.06      7.70 o
   8  -2   7        2.43        0.00     29.18 o
  -9  -1   7        2.35        0.43      4.74 o
  -8  -1   7        1.55        6.35      3.91 o
  -7  -1   7        0.00        2.97      4.20 o
  -6  -1   7       12.13        5.29      2.58 o
  -5  -1   7      107.50      103.21      4.34 o
  -4  -1   7       23.28       22.59      2.80 o
  -3  -1   7        0.15        0.00      1.38 o
  -2  -1   7       28.10       24.74      1.75 o
  -1  -1   7       13.86       18.62      1.32 o
   0  -1   7        7.39        5.72      1.29 o
   1  -1   7       81.94       93.81      2.78 o
   2  -1   7       28.73       24.04      2.02 o
   3  -1   7       20.23       24.67      1.74 o
   4  -1   7       38.55       38.23      9.23 o
   5  -1   7        0.07        0.80      3.89 o
   6  -1   7      200.61       21.48     51.83 o
   7  -1   7        0.01        3.20      6.23 o
   8  -1   7        8.19       65.52     69.10 o
  -9   0   7        4.36        3.74      4.76 o
  -8   0   7        0.11        5.02      8.48 o
  -7   0   7       77.27       84.57      5.08 o
  -6   0   7       26.22       14.94      3.74 o
  -5   0   7      146.80      122.31      4.86 o
  -4   0   7       39.20       29.36      2.35 o
  -3   0   7        7.81        9.06      1.61 o
  -2   0   7       15.63       20.36      1.79 o
  -1   0   7       86.79      115.00      2.51 o
   0   0   7      114.46      135.92      4.59 o
   1   0   7      378.36      340.38      5.95 o
   2   0   7        1.61        1.75      0.87 o
   3   0   7      191.00      199.65      5.08 o
   4   0   7       13.51        0.00     27.24 o
   5   0   7       19.57        8.09      3.27 o
   8   0   7       33.36       26.93      7.16 o
   9   0   7        7.00        6.69      8.40 o
  -8   1   7       12.15        8.86      4.22 o
  -7   1   7       39.58       34.57      3.80 o
  -6   1   7       57.87       65.95      4.67 o
  -5   1   7       19.76       18.42      2.88 o
  -4   1   7       48.10       43.53      2.99 o
  -3   1   7       55.57       53.91      2.68 o
  -2   1   7       17.11       12.43      2.57 o
  -1   1   7      213.40      281.27      5.36 o
   0   1   7        2.85        6.07      2.02 o
   1   1   7        1.88        0.62      1.71 o
   2   1   7      167.26      173.93      3.31 o
   3   1   7      983.56     1027.36     33.93 o
   4   1   7        0.84        0.00      1.27 o
   5   1   7      210.66      225.39      6.15 o
   6   1   7       12.41       10.76      2.09 o
   7   1   7        2.24        0.00      2.16 o
   8   1   7       24.94       18.91      3.80 o
   9   1   7       11.14        7.11      4.52 o
  -8   2   7       39.32       46.02      5.02 o
  -7   2   7        1.63        2.03      6.77 o
  -6   2   7       54.32       52.94      4.17 o
  -5   2   7        0.06        0.00      4.05 o
  -4   2   7       32.43       28.82      1.88 o
  -3   2   7      120.26      129.06      4.17 o
  -2   2   7       40.15       52.19      2.26 o
  -1   2   7      134.13      124.05      2.60 o
   0   2   7       67.74       57.74      3.89 o
   1   2   7       20.45       14.94      2.33 o
   2   2   7       44.54       35.02      2.96 o
   3   2   7      182.84      179.58      3.57 o
   4   2   7       82.87       79.40      2.95 o
   5   2   7      151.40      163.03      5.21 o
   6   2   7        1.75        2.06      1.75 o
   7   2   7        3.56        6.42      2.26 o
   8   2   7       18.11       16.05      2.90 o
   9   2   7        0.16        0.00      4.12 o
  -8   3   7       11.25       10.88      9.73 o
  -7   3   7        6.93       17.66      3.64 o
  -6   3   7       34.88       31.75      3.48 o
  -5   3   7      104.07       97.94      6.85 o
  -4   3   7      105.34      116.57      4.49 o
  -3   3   7       97.68       98.38      2.98 o
  -2   3   7      327.30      323.00      6.33 o
  -1   3   7      301.82      284.37      5.60 o
   0   3   7      264.62      297.83      6.08 o
   1   3   7      305.26      289.95     10.89 o
   2   3   7       23.84       28.51      1.08 o
   3   3   7       22.01       18.08      1.12 o
   4   3   7       85.86       86.47      2.79 o
   5   3   7       11.07       10.31      2.39 o
   6   3   7        7.70        9.54      3.20 o
   7   3   7       64.86       63.62      3.53 o
   8   3   7       23.08       22.08      2.82 o
   9   3   7        1.31        2.06      4.22 o
  -8   4   7        2.19        0.00      3.71 o
  -7   4   7       12.65       12.30      5.39 o
  -6   4   7       13.95        8.16     14.14 o
  -5   4   7       21.81       19.90     18.91 o
  -4   4   7       44.86       18.84     29.34 o
  -3   4   7       34.48       44.22      3.92 o
  -2   4   7        0.15        0.35      1.22 o
  -1   4   7       44.71       43.54      3.24 o
   0   4   7      113.71      119.82      4.24 o
   1   4   7      625.18      640.52      9.74 o
   2   4   7      144.12      171.36      3.10 o
   3   4   7        1.53        5.05      1.48 o
   4   4   7       20.14       28.73      2.26 o
   5   4   7        8.80       11.15      1.68 o
   6   4   7        1.58        0.00      2.45 o
   7   4   7        3.76        2.32      3.37 o
   8   4   7        0.89        0.95      3.20 o
   9   4   7        3.01        3.92      4.14 o
  -7   5   7        1.48        0.86      6.55 o
  -6   5   7        1.64        7.49      5.76 o
  -5   5   7       43.93       40.99     32.92 o
  -4   5   7       30.50       38.29     11.37 o
  -3   5   7      570.79      552.25     10.51 o
  -2   5   7       55.90       45.48      2.33 o
  -1   5   7      119.39      130.61      3.50 o
   0   5   7      319.02      317.26      6.36 o
   1   5   7       39.01       34.99      1.76 o
   2   5   7       49.67       35.87      1.85 o
   3   5   7       64.30       73.41      3.95 o
   4   5   7       62.30       66.10      3.50 o
   5   5   7        5.70        4.86      1.62 o
   6   5   7        0.78        2.22      1.78 o
   7   5   7       14.65       18.39      4.90 o
   8   5   7        2.18        0.48      3.70 o
   9   5   7        2.95       13.73      4.63 o
  -6   6   7       11.69       13.69      4.73 o
  -5   6   7        5.00        3.78      3.50 o
  -4   6   7        9.58        1.33      2.16 o
  -3   6   7       61.35       66.63      2.95 o
  -2   6   7      297.31      294.60      6.39 o
  -1   6   7      195.91      191.11      4.63 o
   0   6   7       64.94       62.21      2.47 o
   1   6   7      141.66      131.88      3.61 o
   2   6   7      111.43      111.18      3.26 o
   3   6   7       49.93       52.25      3.92 o
   4   6   7        7.65        5.27      1.59 o
   5   6   7       18.21       18.77      1.94 o
   6   6   7       61.13       59.23      4.26 o
   7   6   7       15.24       19.05      3.89 o
   8   6   7        3.46        0.00      3.79 o
   9   6   7        3.67        0.00      8.95 o
  -6   7   7       16.76       20.42      3.71 o
  -5   7   7        1.32        7.56      3.11 o
  -4   7   7       14.40       26.94      5.91 o
  -3   7   7        0.20        3.58      3.97 o
  -2   7   7      113.82       99.00      3.70 o
  -1   7   7       14.98       15.79      1.80 o
   0   7   7       66.30       64.77      2.94 o
   1   7   7      186.23      189.74      4.83 o
   2   7   7        6.18        5.07      2.91 o
   3   7   7       24.49       19.27      1.99 o
   4   7   7       27.31       26.78      2.22 o
   5   7   7        0.13        1.89      2.17 o
   6   7   7       34.36       35.42      3.52 o
   7   7   7        0.97        0.78      4.28 o
   8   7   7        0.14        7.87      5.84 o
   9   7   7        0.03        0.00      4.89 o
  -5   8   7        0.33        0.00      3.55 o
  -4   8   7        4.57        6.56      2.99 o
  -3   8   7        1.62        3.80      2.58 o
  -2   8   7        1.29        0.00      2.19 o
  -1   8   7        7.74       10.75      2.02 o
   0   8   7        2.69        2.38      1.66 o
   1   8   7       23.79       27.95      2.25 o
   2   8   7        0.11        0.60      1.78 o
   3   8   7       10.11       12.30      2.06 o
   4   8   7       54.31       46.56      3.08 o
   5   8   7        1.09        1.85      4.75 o
   6   8   7        6.22        2.18      3.00 o
   7   8   7       67.69       49.21      5.60 o
   8   8   7       53.36       48.44      5.21 o
   9   8   7        0.03        5.56      5.03 o
  -4   9   7        4.27        7.65      7.08 o
  -3   9   7        2.60        0.00      2.87 o
  -2   9   7        1.16        0.00      2.59 o
  -1   9   7       40.23       34.47      2.81 o
   0   9   7       32.94       29.44      2.64 o
   1   9   7       81.73       86.58      3.97 o
   2   9   7        6.75       10.69      2.38 o
   3   9   7       12.61       11.51      2.33 o
   4   9   7        0.02        0.67      2.64 o
   5   9   7        4.41        3.31      2.91 o
   6   9   7        3.83        4.64      4.75 o
   7   9   7       11.44       13.82      4.00 o
   8   9   7        7.80        1.99      8.33 o
  -3  10   7       14.80       21.23      3.97 o
  -2  10   7        1.26        2.14      2.93 o
  -1  10   7        3.29       10.83      5.45 o
   0  10   7       31.62       33.44      3.11 o
   1  10   7       35.72       42.51      3.38 o
   2  10   7        0.72        3.49      2.86 o
   3  10   7        1.39        0.00      2.65 o
   4  10   7        6.46       12.46      3.30 o
   5  10   7       16.27       12.80      5.76 o
   6  10   7       20.69       23.97      7.24 o
   7  10   7        0.07        4.63      7.39 o
  -1  11   7        0.00        3.25      4.44 o
   0  11   7        4.69       11.95      4.36 o
   1  11   7        0.72        0.00      3.67 o
   2  11   7       19.03       17.15      4.04 o
   3  11   7        8.33       11.07      3.79 o
   4  11   7       25.43       37.68      4.39 o
   5  11   7        9.02        7.98      4.75 o
   6  11   7       12.09       23.40      4.86 o
   2  12   7        8.34       18.75     14.24 o
   3  12   7        3.00        8.08      4.48 o
   4  12   7        6.53       13.86      4.81 o
  -3  -9   8        3.63       11.75      6.30 o
  -2  -9   8        2.57        0.15      7.78 o
  -1  -9   8        1.21        2.15     10.19 o
  -5  -8   8        9.50       11.24      4.45 o
  -4  -8   8        0.05        0.00      6.23 o
  -3  -8   8       11.67       15.17      3.70 o
  -2  -8   8        0.24        0.00      3.46 o
  -1  -8   8        8.42       10.63      4.90 o
   0  -8   8       26.58       40.97      4.12 o
   1  -8   8        1.70        2.42      4.67 o
   2  -8   8        8.73        6.76      4.28 o
  -6  -7   8        5.11       10.89      5.14 o
  -5  -7   8        1.40        0.11      3.51 o
  -4  -7   8        1.39        2.13      3.48 o
  -3  -7   8        0.08        0.00      2.99 o
  -2  -7   8        1.41        8.52      3.02 o
  -1  -7   8        0.02        1.50     10.35 o
   0  -7   8        0.06        2.02      4.75 o
   1  -7   8        0.32        5.08      5.68 o
   2  -7   8       37.65       41.03      4.44 o
   3  -7   8        0.30        0.00      2.94 o
  -7  -6   8        0.74        3.74      5.60 o
  -6  -6   8        0.94        0.00      5.60 o
  -5  -6   8        7.56       13.59      6.46 o
  -4  -6   8        9.07       11.63      2.92 o
  -3  -6   8       40.70       45.06      3.55 o
  -2  -6   8        8.59       13.34      3.11 o
  -1  -6   8       29.14       27.26      7.70 o
   0  -6   8        4.80        9.17      2.45 o
   1  -6   8       19.98       21.61      6.77 o
   2  -6   8        0.01        1.98      2.26 o
   3  -6   8        2.84        5.08      2.49 o
   4  -6   8        2.35        0.00      3.27 o
  -8  -5   8        9.76        8.40      6.23 o
  -7  -5   8        0.58        5.76      5.53 o
  -6  -5   8       51.11       48.21      4.28 o
  -5  -5   8        9.70        9.35      3.03 o
  -4  -5   8        9.70        3.97      2.69 o
  -3  -5   8       74.65       78.55      5.45 o
  -2  -5   8        8.98        5.96      2.24 o
  -1  -5   8      187.58      174.95      5.83 o
   0  -5   8       17.10       16.27      2.39 o
   1  -5   8        3.58        1.00      3.74 o
   2  -5   8        6.21        8.66      2.04 o
   3  -5   8       35.01       39.49      4.44 o
   4  -5   8        1.50        0.00      2.65 o
   5  -5   8        0.04        0.00      3.11 o
  -8  -4   8        6.51       11.67      5.91 o
  -7  -4   8       11.12        9.42     11.52 o
  -6  -4   8       89.28       81.62      5.45 o
  -5  -4   8        5.51        4.15      2.50 o
  -4  -4   8      272.33      246.95      7.17 o
  -3  -4   8       10.98        1.83      1.96 o
  -2  -4   8      148.94      153.32      4.97 o
  -1  -4   8       23.73       26.63      2.39 o
   0  -4   8        0.74        0.00      1.67 o
   1  -4   8       72.91       75.91      3.38 o
   2  -4   8       12.83       13.57      1.81 o
   3  -4   8        2.86        0.00      1.67 o
   4  -4   8        3.51        0.00      2.33 o
   5  -4   8        5.56        7.63      3.11 o
   6  -4   8        1.31        6.85      3.58 o
  -8  -3   8        0.17        0.00      4.12 o
  -7  -3   8       23.88       26.93      3.81 o
  -6  -3   8       58.23       57.58      4.10 o
  -5  -3   8        3.52        4.83      2.39 o
  -4  -3   8     1328.97     1291.37     30.50 o
  -3  -3   8        1.63        0.91      1.90 o
  -2  -3   8      489.98      459.54     10.84 o
  -1  -3   8        3.06        2.78      1.64 o
   0  -3   8      136.84      131.84      4.26 o
   1  -3   8      390.82      386.64      9.31 o
   2  -3   8       80.99       76.55      3.20 o
   3  -3   8        3.32        3.06      1.53 o
   4  -3   8        0.28        0.00      1.88 o
   5  -3   8        0.43        2.18      2.33 o
   6  -3   8       13.35       16.81      3.11 o
   7  -3   8       12.12       15.25      3.74 o
  -8  -2   8        5.53        3.61      4.67 o
  -7  -2   8       20.63       23.45      3.96 o
  -6  -2   8        0.01        0.00      2.73 o
  -5  -2   8       65.37       64.54      4.90 o
  -4  -2   8      375.54      354.10      8.97 o
  -3  -2   8       25.41       27.42      3.58 o
  -2  -2   8      611.25      597.41     13.53 o
  -1  -2   8       24.50       22.75      3.97 o
   0  -2   8       36.18       37.52      4.05 o
   1  -2   8       32.15       30.53      2.10 o
   2  -2   8      184.65      204.83      5.52 o
   3  -2   8      116.76      109.89      3.86 o
   4  -2   8       44.79       49.70      7.94 o
   5  -2   8       10.24        7.34      4.75 o
   6  -2   8        1.17        4.20      2.65 o
   7  -2   8        0.22        7.17     13.07 o
  -8  -1   8        4.50        8.19      4.14 o
  -7  -1   8       50.53       57.60      4.60 o
  -6  -1   8        0.29        0.00      2.64 o
  -5  -1   8      228.42      186.07      6.13 o
  -4  -1   8        8.38        4.94      1.98 o
  -3  -1   8      516.36      504.60     11.84 o
  -2  -1   8      140.60      142.84      4.22 o
  -1  -1   8       20.94       17.57      1.50 o
   0  -1   8      755.39      764.02     23.27 o
   1  -1   8       33.86       39.85      4.44 o
   2  -1   8       60.92       63.57      2.54 o
   3  -1   8       34.28       35.17      2.24 o
   4  -1   8        2.14        2.53      1.60 o
   5  -1   8       21.89       23.43      8.09 o
   6  -1   8       29.03       11.90     38.99 o
   7  -1   8        0.08       26.15     60.08 o
   8  -1   8        6.06        4.62      3.58 o
  -8   0   8        0.00       10.06      9.34 o
  -7   0   8        7.98        0.43      3.46 o
  -6   0   8        3.58        5.01      2.79 o
  -5   0   8       87.90       78.28      4.17 o
  -4   0   8      163.92      153.71      5.05 o
  -3   0   8      411.01      387.13      9.31 o
  -2   0   8      114.57      123.48      3.80 o
  -1   0   8        8.11       10.52      0.92 o
   0   0   8       59.47       66.61      2.16 o
   1   0   8      192.51      169.21      3.28 o
   2   0   8      138.97      133.07      4.77 o
   3   0   8       64.42       62.09      2.52 o
   4   0   8      150.78      149.94     28.09 o
   5   0   8       23.97       27.20      7.33 o
   6   0   8       36.96        0.00     51.05 o
   7   0   8        2.64       27.24     60.85 o
   8   0   8       27.96       21.05      8.33 o
  -8   1   8        4.25        2.64      4.20 o
  -7   1   8        0.00        3.31      3.68 o
  -6   1   8        2.05        3.88      2.66 o
  -5   1   8       35.54       32.82      2.99 o
  -4   1   8       53.58       43.14      2.99 o
  -3   1   8        6.51        8.77      2.18 o
  -2   1   8       13.38       11.24      1.36 o
  -1   1   8      100.19       88.29      2.08 o
   0   1   8        6.60        5.29      2.18 o
   1   1   8      166.52      175.87      7.63 o
   2   1   8       43.14       44.67      3.89 o
   3   1   8      349.20      373.00      8.49 o
   4   1   8        1.51        0.00      2.80 o
   5   1   8       19.19       23.66      3.89 o
   6   1   8        5.54        6.44      2.27 o
   7   1   8        0.82        1.32      3.36 o
   8   1   8       53.37       54.63      3.82 o
   9   1   8        4.05        4.26      3.64 o
  -8   2   8       16.79       25.41      5.29 o
  -7   2   8        0.87        0.00      4.51 o
  -6   2   8        1.03        0.00      2.86 o
  -5   2   8       18.31       23.96      2.94 o
  -4   2   8        2.15        3.15      2.49 o
  -3   2   8       30.74       26.61      2.12 o
  -2   2   8      236.07      201.98      6.38 o
  -1   2   8       19.78       25.24      1.46 o
   0   2   8       87.52       82.02      4.98 o
   1   2   8       86.31       89.80      4.98 o
   2   2   8       76.05       93.85      5.14 o
   3   2   8      833.91      855.71     18.35 o
   4   2   8        0.25        0.00      2.65 o
   5   2   8      233.51      247.98      6.50 o
   6   2   8        0.48        0.00      2.41 o
   7   2   8       12.00       11.99      2.45 o
   8   2   8       26.74       26.64      3.10 o
   9   2   8        0.91        0.00      4.75 o
  -8   3   8        7.35       14.62      4.38 o
  -7   3   8        0.08        8.22      4.98 o
  -6   3   8       13.32       20.40      3.42 o
  -5   3   8        0.87        0.68      2.46 o
  -4   3   8        9.36       17.61      1.79 o
  -3   3   8       40.42       40.38      2.28 o
  -2   3   8        1.16        0.18      1.59 o
  -1   3   8       28.56       29.11      2.41 o
   0   3   8       38.52       38.13      3.89 o
   1   3   8        6.80        9.81      2.49 o
   2   3   8       56.62       70.66      4.36 o
   3   3   8       30.82       27.50      2.49 o
   4   3   8      175.55      165.57      4.52 o
   5   3   8      214.61      210.80      5.08 o
   6   3   8        1.78        2.69      1.85 o
   7   3   8       77.74       84.96      3.98 o
   8   3   8       19.77       15.60      3.04 o
   9   3   8        1.31        0.00      4.04 o
  -7   4   8        0.02        0.00      3.51 o
  -6   4   8       20.67       22.22      8.43 o
  -5   4   8        1.10       59.30     58.68 o
  -4   4   8       12.62       12.55      3.86 o
  -3   4   8        0.01        8.67     32.92 o
  -2   4   8       10.74       13.03      1.41 o
  -1   4   8      175.72      174.38      4.86 o
   0   4   8      168.97      157.03      4.13 o
   1   4   8      118.34      114.06      2.28 o
   2   4   8       63.72       49.90      1.52 o
   3   4   8        0.06        0.96      0.95 o
   4   4   8      141.85      149.10      3.98 o
   5   4   8       19.63       21.88      2.00 o
   6   4   8        7.58        7.68      2.00 o
   7   4   8       46.01       42.18      2.97 o
   8   4   8        1.06        3.99      4.12 o
   9   4   8        8.10       10.97      4.52 o
  -7   5   8        0.02        0.00      4.93 o
  -6   5   8        0.06       54.63     63.34 o
  -5   5   8       21.43       35.18     35.41 o
  -4   5   8        7.07        3.78      5.70 o
  -3   5   8      105.36      110.39      3.47 o
  -2   5   8      127.78      119.32      3.51 o
  -1   5   8       52.07       47.20      2.22 o
   0   5   8      121.50      128.31      3.51 o
   1   5   8      204.26      202.47     14.38 o
   2   5   8        1.11        2.42      1.17 o
   3   5   8      154.68      159.09      3.95 o
   4   5   8        5.40        4.57      1.60 o
   5   5   8        0.11        0.00      1.69 o
   6   5   8        5.26        7.52      1.99 o
   7   5   8        7.50        6.74      3.18 o
   8   5   8        4.25        5.46      3.74 o
   9   5   8       23.50       20.51      4.72 o
  -6   6   8        3.61       11.81      8.95 o
  -5   6   8       14.44       20.24      4.44 o
  -4   6   8        9.54        9.63      2.45 o
  -3   6   8       84.75       99.27      4.65 o
  -2   6   8      102.80       85.77      4.29 o
  -1   6   8      317.12      331.45      6.98 o
   0   6   8       11.54        7.61      1.44 o
   1   6   8       20.90       26.51      1.92 o
   2   6   8       75.30       77.31      2.86 o
   3   6   8      150.98      147.05      3.96 o
   4   6   8       91.04       88.74      3.23 o
   5   6   8        0.36        6.87      1.97 o
   6   6   8        3.70        0.00      2.77 o
   7   6   8        2.12        0.96      7.63 o
   8   6   8        2.04        5.47      3.84 o
   9   6   8        0.51        0.00      4.57 o
  -5   7   8        2.42        8.10      6.69 o
  -4   7   8        0.19        0.31      5.99 o
  -3   7   8      119.28      122.24      5.04 o
  -2   7   8       74.06       66.23      3.21 o
  -1   7   8      588.31      591.94     11.47 o
   0   7   8       33.26       25.20      2.14 o
   1   7   8      190.94      212.17      5.27 o
   2   7   8      155.01      167.68      4.56 o
   3   7   8       11.67       16.84      2.06 o
   4   7   8       47.25       43.89      2.79 o
   5   7   8        1.56        0.00      2.07 o
   6   7   8        7.76        5.93      3.04 o
   7   7   8        1.65        0.00      3.42 o
   8   7   8        1.87        8.10      4.20 o
   9   7   8       12.12        5.74      5.02 o
  -5   8   8        0.68        5.81      4.06 o
  -4   8   8       23.20       28.16      4.67 o
  -3   8   8       20.66       20.80      3.08 o
  -2   8   8       14.95       31.91      5.25 o
  -1   8   8       65.24       63.81      4.59 o
   0   8   8       38.44       36.61      2.70 o
   1   8   8      112.86      109.85      3.97 o
   2   8   8       14.94       13.53      2.17 o
   3   8   8      107.17      103.60      5.37 o
   4   8   8       24.48       28.10      3.14 o
   5   8   8        0.00        0.03      2.72 o
   6   8   8        1.49        0.00      3.14 o
   7   8   8        1.43        2.46      3.91 o
   8   8   8       14.56        6.42      4.69 o
  -4   9   8       46.21       40.30      4.40 o
  -3   9   8        8.61        1.08      3.17 o
  -2   9   8      110.25      102.45      7.08 o
  -1   9   8       23.45       25.10      4.06 o
   0   9   8        2.69        4.48      3.04 o
   1   9   8        5.80        9.32      2.57 o
   2   9   8        2.81        6.37      2.90 o
   3   9   8      141.24      129.69      6.43 o
   4   9   8        0.71        0.01      2.67 o
   5   9   8        0.90        0.00      2.96 o
   6   9   8        6.03        9.98      3.70 o
   7   9   8        0.08        4.51      4.28 o
   8   9   8       10.30        7.85      4.97 o
  -2  10   8       35.65       28.72      4.44 o
  -1  10   8        0.68        0.00      4.98 o
   0  10   8        0.29        2.37      2.70 o
   1  10   8        2.34        0.00      2.75 o
   2  10   8        6.97       15.29      3.10 o
   3  10   8        7.19        5.28      3.56 o
   4  10   8        1.40        0.00      3.16 o
   5  10   8        2.08        0.00      3.54 o
   6  10   8        1.45        0.00      4.12 o
   7  10   8        3.28        4.80      8.02 o
  -1  11   8        0.88        0.00      4.44 o
   0  11   8        5.41        8.56      7.94 o
   1  11   8        3.93        4.03      3.43 o
   2  11   8        1.94        8.47      3.98 o
   3  11   8       31.77       30.79      4.90 o
   4  11   8        7.83        3.32      4.28 o
   5  11   8        1.38        0.24      6.61 o
   6  11   8        2.18        9.00      4.72 o
  -4  -8   9        2.03        0.00      7.70 o
  -3  -8   9        9.04       10.88      7.70 o
  -2  -8   9       11.49       16.43      3.97 o
  -1  -8   9        1.27        8.59      4.23 o
   0  -8   9       13.36       17.20      4.03 o
  -5  -7   9       17.39       22.80      4.48 o
  -4  -7   9        2.24        7.49      5.14 o
  -3  -7   9       22.88       28.16      4.00 o
  -2  -7   9        7.04        4.63      7.94 o
  -1  -7   9       52.00       51.01      5.53 o
   0  -7   9       40.57       43.11      4.10 o
   1  -7   9       53.94       62.43      4.55 o
   2  -7   9       19.55       24.72      5.76 o
  -6  -6   9       14.45       18.73      4.11 o
  -5  -6   9        4.67        8.08      3.66 o
  -4  -6   9       18.26       30.25      6.07 o
  -3  -6   9       48.15       58.11      4.00 o
  -2  -6   9       10.74        5.21      4.59 o
  -1  -6   9      100.44      112.26      5.42 o
   0  -6   9        3.45        0.00      5.29 o
   1  -6   9       59.06       71.47      8.48 o
   2  -6   9       32.89       40.59      6.15 o
   3  -6   9        2.96        9.17      2.69 o
   4  -6   9       14.67        6.58      6.15 o
  -7  -5   9        0.20        2.75      8.72 o
  -6  -5   9        0.73        5.71      3.66 o
  -5  -5   9        0.03        0.00      3.13 o
  -4  -5   9        4.94        4.12      3.03 o
  -3  -5   9       13.95        9.15      2.59 o
  -2  -5   9        0.20        0.93      2.47 o
  -1  -5   9       15.36       17.58      5.21 o
   0  -5   9       18.53       27.61      2.96 o
   1  -5   9       40.71       47.33      5.14 o
   2  -5   9       21.93       30.70      2.86 o
   3  -5   9       47.15       46.67      3.58 o
   4  -5   9       26.03       18.19      3.14 o
   5  -5   9        5.36        0.00      5.06 o
  -7  -4   9        0.02        0.00      4.51 o
  -6  -4   9        2.87        5.62      7.31 o
  -5  -4   9        0.37        2.01      2.76 o
  -4  -4   9        0.85        0.00      3.58 o
  -3  -4   9        4.53        2.96      2.33 o
  -2  -4   9       86.72       86.67      6.30 o
  -1  -4   9        1.20        1.15      1.93 o
   0  -4   9      158.47      176.26      5.52 o
   1  -4   9        0.14        3.47      3.74 o
   2  -4   9        0.21        1.56      3.03 o
   3  -4   9       81.04       76.07      4.05 o
   4  -4   9        0.13        0.00      2.24 o
   5  -4   9        7.01        4.71      2.80 o
   6  -4   9        0.01        0.00      6.93 o
  -8  -3   9        2.05        4.28      4.82 o
  -7  -3   9        1.73        5.48      3.68 o
  -6  -3   9        9.55       14.26      6.38 o
  -5  -3   9       56.34       52.07      3.81 o
  -4  -3   9      113.79      103.75      5.84 o
  -3  -3   9       48.45       43.94      3.25 o
  -2  -3   9       85.08       77.40      4.28 o
  -1  -3   9        3.28        0.57      1.79 o
   0  -3   9        0.53        1.75      4.59 o
   1  -3   9       81.46       71.61      3.30 o
   2  -3   9      113.50      112.48      4.08 o
   3  -3   9        2.29        4.15      1.81 o
   4  -3   9        2.93        1.28      2.04 o
   5  -3   9       31.35       37.21      3.08 o
   6  -3   9        3.00        0.24      4.67 o
  -8  -2   9        5.76        6.28      4.69 o
  -7  -2   9        5.22        5.71      3.68 o
  -6  -2   9        2.07        0.21      3.10 o
  -5  -2   9       69.50       60.50      4.25 o
  -4  -2   9      141.51      150.42      7.39 o
  -3  -2   9       38.37       36.15      5.14 o
  -2  -2   9      335.44      309.16      7.89 o
  -1  -2   9        5.38        3.85      1.64 o
   0  -2   9       33.12       30.79      2.21 o
   1  -2   9       28.68       31.47      3.66 o
   2  -2   9        3.07        1.14      1.42 o
   3  -2   9       63.72       72.48      3.34 o
   4  -2   9       95.32       84.36      3.72 o
   5  -2   9        1.76        5.13      2.96 o
   6  -2   9        2.21        0.00      3.74 o
   7  -2   9        0.48        0.00      6.77 o
  -8  -1   9        5.83        9.89      4.60 o
  -7  -1   9       29.70       33.04      4.44 o
  -6  -1   9       25.08       21.77      3.33 o
  -5  -1   9       43.40       43.16      4.44 o
  -4  -1   9        1.85        0.00      2.09 o
  -3  -1   9        0.64        0.05      1.83 o
  -2  -1   9      571.61      558.81     12.75 o
  -1  -1   9       25.44       26.18      2.07 o
   0  -1   9       96.48       96.96      6.07 o
   1  -1   9       10.26        8.02      1.36 o
   2  -1   9        2.01        1.97      2.72 o
   3  -1   9      152.69      159.30      4.66 o
   4  -1   9      106.83       99.59      3.91 o
   5  -1   9        8.95        7.94      2.07 o
   6  -1   9        0.60        4.11      2.70 o
   7  -1   9        1.91        2.75      6.66 o
   8  -1   9        8.82        7.88     10.04 o
  -8   0   9        4.77       10.52      4.64 o
  -7   0   9       25.45       19.30      3.96 o
  -6   0   9       53.29       50.03      3.97 o
  -5   0   9       46.80       45.22      3.46 o
  -4   0   9      148.75      139.66      5.10 o
  -3   0   9      273.57      257.04      6.88 o
  -2   0   9       64.65       70.65      5.45 o
  -1   0   9        7.46       10.23      2.12 o
   0   0   9      218.31      224.58      9.65 o
   1   0   9       35.91       28.95      3.58 o
   2   0   9       32.31       31.46      1.45 o
   3   0   9        2.09        2.71      1.36 o
   4   0   9       64.22       70.04      3.08 o
   5   0   9       54.24        0.00     41.87 o
   6   0   9       11.26       12.74      4.19 o
   7   0   9        1.60       58.52     64.43 o
   8   0   9        1.64        0.00      6.69 o
  -8   1   9        1.72        7.73      4.66 o
  -7   1   9        1.76        5.86      3.74 o
  -6   1   9       18.62       20.94      3.44 o
  -5   1   9       76.29       82.79      5.29 o
  -4   1   9        8.26        4.69      2.10 o
  -3   1   9       66.48       49.19      6.07 o
  -2   1   9       15.24       14.73      1.53 o
  -1   1   9      117.26      101.51      3.10 o
   0   1   9       66.82       77.20      5.29 o
   1   1   9       21.50       26.15      3.27 o
   2   1   9      261.61      259.76     10.89 o
   3   1   9        8.19       15.44      1.18 o
   4   1   9        2.71        3.84      4.89 o
   5   1   9       35.48       25.20     27.31 o
   6   1   9        3.38        4.67      4.36 o
   7   1   9        1.73        7.16      4.82 o
   8   1   9       32.44       43.07      5.38 o
  -8   2   9        5.51       28.61      6.15 o
  -7   2   9        1.20        6.85      3.62 o
  -6   2   9        0.69        0.00      2.98 o
  -5   2   9        3.53       10.71      2.66 o
  -4   2   9        0.32        5.45      2.09 o
  -3   2   9        3.00        2.20      1.79 o
  -2   2   9      274.44      242.22      6.25 o
  -1   2   9       52.65       44.82      4.82 o
   0   2   9      106.49       92.92      5.76 o
   1   2   9       30.94       26.61      3.58 o
   2   2   9       33.22       33.46      3.74 o
   3   2   9      149.17      161.49      4.22 o
   4   2   9        0.15        0.62      2.80 o
   5   2   9       16.26       19.66      2.80 o
   6   2   9       17.18       23.09      2.25 o
   7   2   9        0.10        2.30      4.50 o
   8   2   9       16.72       17.09      3.35 o
  -7   3   9        6.13        8.43      4.02 o
  -6   3   9        1.23        1.82      3.06 o
  -5   3   9        1.99        3.86      3.03 o
  -4   3   9       11.13       11.82      3.19 o
  -3   3   9        0.05        4.73      2.70 o
  -2   3   9        1.93       36.42     27.70 o
  -1   3   9        1.35        1.49      1.59 o
   0   3   9        1.94        2.33      2.80 o
   1   3   9      105.19      106.77      6.07 o
   2   3   9       47.27       39.84      4.36 o
   3   3   9       58.48       50.74      4.36 o
   4   3   9       68.36       67.79     11.98 o
   5   3   9      231.45      224.94      5.37 o
   6   3   9        2.36        3.86      2.27 o
   7   3   9       41.91       44.63      3.02 o
   8   3   9        0.69        0.00      3.50 o
   9   3   9        0.32        0.77      5.91 o
  -7   4   9        2.22       83.11     90.58 o
  -6   4   9       10.33       13.94      5.59 o
  -5   4   9        0.23       45.60     62.10 o
  -4   4   9        0.30        1.23      3.05 o
  -3   4   9        9.84        9.88      1.80 o
  -2   4   9       26.98       19.97      1.71 o
  -1   4   9        5.57        5.34      1.21 o
   0   4   9      102.41       90.56      2.11 o
   1   4   9       10.00       10.25      2.47 o
   2   4   9      273.99      277.54      8.08 o
   3   4   9       11.29       18.22      1.98 o
   4   4   9       61.67       64.79      4.01 o
   5   4   9      200.88      203.15      5.84 o
   6   4   9        0.25        0.00      2.05 o
   7   4   9       90.77       97.62      4.27 o
   8   4   9        1.80        0.00      3.97 o
   9   4   9        2.78        3.99      4.40 o
  -6   5   9        0.01        0.00     14.61 o
  -5   5   9        2.70        1.40      4.22 o
  -4   5   9       14.89       15.45      3.27 o
  -3   5   9       42.68       49.75      2.61 o
  -2   5   9        3.61        7.73      1.72 o
  -1   5   9       11.19       15.48      1.67 o
   0   5   9       61.86       62.49      3.69 o
   1   5   9       68.81       59.38      1.91 o
   2   5   9       70.99       62.11      2.38 o
   3   5   9       15.75       19.25      1.76 o
   4   5   9       32.13       33.83      2.54 o
   5   5   9       22.17       21.29      2.26 o
   6   5   9       86.67       88.03      3.85 o
   7   5   9       30.79       36.56      3.86 o
   8   5   9        2.96        0.06      3.70 o
   9   5   9       13.47       24.71      4.97 o
  -6   6   9        0.26       10.24      3.57 o
  -5   6   9        0.04        3.62      7.39 o
  -4   6   9        4.27       10.94      2.46 o
  -3   6   9        4.84        4.49      2.96 o
  -2   6   9       26.32       33.64      2.83 o
  -1   6   9        2.73        1.05      1.55 o
   0   6   9      172.67      158.74      7.66 o
   1   6   9      246.91      255.64      5.81 o
   2   6   9       13.19       13.77      2.37 o
   3   6   9       93.98       88.64      3.21 o
   4   6   9       23.63       21.70      2.11 o
   5   6   9        0.67        1.39      2.16 o
   6   6   9       64.96       62.62      3.51 o
   7   6   9        3.30        2.03      3.38 o
   8   6   9        0.04        0.00      7.55 o
   9   6   9        1.25        0.60      4.71 o
  -5   7   9        8.26       22.41      4.44 o
  -4   7   9        6.42       12.36      2.99 o
  -3   7   9       10.33       20.71      3.11 o
  -2   7   9       50.42       50.87      3.01 o
  -1   7   9       12.67       15.22      1.90 o
   0   7   9        3.54        5.97      1.83 o
   1   7   9       42.76       41.39      3.52 o
   2   7   9        5.89        9.41      1.82 o
   3   7   9       86.55       84.98      6.97 o
   4   7   9        5.67        1.69      2.09 o
   5   7   9       42.12       45.82      2.99 o
   6   7   9        0.56        4.70      3.40 o
   7   7   9        1.22        0.00      3.56 o
   8   7   9        0.13       11.89      4.40 o
  -4   8   9       19.01       29.48      5.84 o
  -3   8   9        8.28        5.89      5.99 o
  -2   8   9        0.08        0.00      2.35 o
  -1   8   9        0.31        1.92      3.46 o
   0   8   9       84.07       76.44      3.38 o
   1   8   9       44.78       49.55      3.16 o
   2   8   9        8.15        5.64      2.16 o
   3   8   9        0.20        3.63      2.34 o
   4   8   9        8.16       13.75      2.42 o
   5   8   9       61.82       64.54      4.45 o
   6   8   9        4.18        5.07      5.29 o
   7   8   9        1.53        0.00      4.22 o
   8   8   9        9.46        4.52      4.68 o
  -3   9   9       59.53       74.71     10.35 o
  -2   9   9        0.52        0.00      3.19 o
  -1   9   9        2.37        4.38      4.41 o
   0   9   9       70.49       69.23      3.66 o
   1   9   9       20.10       21.31      2.82 o
   2   9   9        8.78       11.03      2.56 o
   3   9   9       28.13       38.24      3.04 o
   4   9   9       10.71        9.44      3.66 o
   5   9   9        7.23        6.61      4.75 o
   6   9   9        7.10       10.41      3.98 o
   7   9   9        0.32        2.14      4.24 o
  -2  10   9        2.64        7.29      5.21 o
  -1  10   9        3.93       12.51      4.02 o
   0  10   9        0.08        0.00      2.82 o
   1  10   9        0.22        4.01      3.38 o
   2  10   9       12.71       15.87      3.28 o
   3  10   9        6.99        9.70      3.15 o
   4  10   9        5.65        5.03      5.14 o
   5  10   9       10.91        9.73      3.92 o
   6  10   9        6.99       10.45      4.38 o
   0  11   9        7.65        8.19      3.66 o
   1  11   9        3.53        0.93      3.65 o
   2  11   9       18.79       20.71      4.08 o
   3  11   9        6.35        0.00     13.00 o
   4  11   9        0.64        4.19      5.45 o
   5  11   9        7.46        8.55      9.65 o
  -4  -7  10        0.06        4.78      4.07 o
  -3  -7  10        6.86        7.87      7.55 o
  -2  -7  10        0.66        9.07      3.74 o
  -1  -7  10        6.39       13.85      8.95 o
   0  -7  10        1.38        2.74      8.25 o
   1  -7  10        0.86        2.82      7.00 o
  -6  -6  10       18.88       26.84      4.97 o
  -5  -6  10        0.07        0.00      3.91 o
  -4  -6  10       13.93        5.65      3.60 o
  -3  -6  10       26.95       37.06      4.05 o
  -2  -6  10        8.81        6.65      3.31 o
  -1  -6  10       16.13       20.29      3.39 o
   0  -6  10        5.55        5.20      5.06 o
   1  -6  10        9.78        7.55      3.30 o
   2  -6  10        3.09       13.49      3.24 o
   3  -6  10       12.08       10.53      5.68 o
  -6  -5  10        9.69        7.63      6.23 o
  -5  -5  10        2.12        5.12      3.81 o
  -4  -5  10       33.41       36.71      3.97 o
  -3  -5  10        9.28        7.15      3.08 o
  -2  -5  10       42.08       51.46      7.78 o
  -1  -5  10        7.55        8.84      2.79 o
   0  -5  10       10.35       16.56      3.11 o
   1  -5  10       10.13        4.17      4.05 o
   2  -5  10        1.51        8.08      3.74 o
   3  -5  10       20.06       26.14      3.03 o
   4  -5  10       15.21       18.22      4.98 o
  -7  -4  10       19.75       24.34      4.97 o
  -6  -4  10        1.92        5.11      8.87 o
  -5  -4  10        3.41        8.82      3.36 o
  -4  -4  10       11.03        8.57      3.07 o
  -3  -4  10        2.69        5.04      2.50 o
  -2  -4  10       50.61       55.37      3.78 o
  -1  -4  10        6.39        5.21      2.30 o
   0  -4  10        1.44        5.10      2.33 o
   1  -4  10        5.70        5.00      2.36 o
   2  -4  10        5.00        6.15      3.66 o
   3  -4  10       15.57       12.67      2.65 o
   4  -4  10        0.11        0.00      3.19 o
   5  -4  10        0.00        0.00      2.88 o
  -7  -3  10        6.39        2.28      5.60 o
  -6  -3  10       13.03       14.21      3.78 o
  -5  -3  10        3.29        5.59      3.10 o
  -4  -3  10        4.14        3.70      3.66 o
  -3  -3  10       66.07       71.64      5.14 o
  -2  -3  10       36.21       30.99      4.12 o
  -1  -3  10       46.04       48.40      5.45 o
   0  -3  10       16.26       21.59      2.36 o
   1  -3  10       72.40       51.57      3.46 o
   2  -3  10       44.88       41.35      3.11 o
   3  -3  10        3.99        6.72      1.95 o
   4  -3  10       19.71       24.26      8.25 o
   5  -3  10       36.01       33.17      3.20 o
   6  -3  10        2.76        2.55      3.28 o
  -7  -2  10        0.12        6.38      4.09 o
  -6  -2  10        1.62        0.00      4.90 o
  -5  -2  10        1.27        2.87      9.18 o
  -4  -2  10        5.40        2.02      2.43 o
  -3  -2  10        5.22        1.78      2.33 o
  -2  -2  10        3.83        1.43      2.65 o
  -1  -2  10        0.11        2.84      1.76 o
   0  -2  10       17.75       15.26      2.00 o
   1  -2  10       21.62       23.12      2.12 o
   2  -2  10       38.40       38.74      2.73 o
   3  -2  10       23.68       25.70      2.44 o
   4  -2  10        0.49        0.00      1.96 o
   5  -2  10       11.35       12.49      2.58 o
   6  -2  10        0.40        0.56      5.37 o
  -7  -1  10       16.09       20.42      4.35 o
  -6  -1  10        8.19        7.12      3.48 o
  -5  -1  10       16.77       18.52      3.05 o
  -4  -1  10       45.41       42.18      3.20 o
  -3  -1  10       98.09       93.95      4.22 o
  -2  -1  10      677.21      650.79     14.73 o
  -1  -1  10       11.58        9.66      1.66 o
   0  -1  10       53.21       46.20      3.35 o
   1  -1  10        5.82        9.22      1.87 o
   2  -1  10       61.38       50.20      7.39 o
   3  -1  10      116.07      110.78      3.86 o
   4  -1  10      107.32      107.36      4.75 o
   5  -1  10        1.98        4.20      3.66 o
   6  -1  10        2.01        1.83      2.35 o
   7  -1  10        0.00        0.00      2.91 o
  -7   0  10       23.71       26.86      5.21 o
  -6   0  10       20.35       23.01      3.56 o
  -5   0  10        4.81        5.59      2.76 o
  -4   0  10        3.54        7.41      2.65 o
  -3   0  10        9.45        9.03      2.33 o
  -2   0  10      216.75      212.18      5.90 o
  -1   0  10        6.31        6.53      4.05 o
   0   0  10      440.71      418.66     16.03 o
   1   0  10        3.74        4.82      3.11 o
   2   0  10        1.66        8.87      3.27 o
   3   0  10        4.13        4.82      3.74 o
   4   0  10        1.62        0.00      1.76 o
   5   0  10       89.50       93.28      4.31 o
   6   0  10       47.53       41.15     43.50 o
   7   0  10        0.71        0.00     29.11 o
  -7   1  10        0.67        0.00      3.80 o
  -6   1  10       29.10       34.36      4.59 o
  -5   1  10       33.55       37.20      3.39 o
  -4   1  10      114.17       87.47      4.44 o
  -3   1  10       45.63       31.46      2.44 o
  -2   1  10       41.13       31.56      2.57 o
  -1   1  10       81.25       81.71      6.38 o
   0   1  10      172.57      184.90      8.87 o
   1   1  10       53.29       46.85      4.67 o
   2   1  10       44.46       46.22      5.29 o
   3   1  10        0.13        0.29      1.02 o
   4   1  10        1.79        0.78      1.50 o
   5   1  10       90.26      103.46     13.12 o
   6   1  10        9.05       73.15     57.74 o
   7   1  10        4.52        1.61      4.53 o
   8   1  10        0.73        0.60     14.51 o
  -7   2  10        4.09        6.34      4.04 o
  -6   2  10       13.26       10.09      4.90 o
  -5   2  10        5.26        0.48      2.84 o
  -4   2  10       31.25       38.53      3.11 o
  -3   2  10       15.23       16.85      4.67 o
  -2   2  10      102.76       98.09      3.52 o
  -1   2  10      408.46      403.57     15.72 o
   0   2  10       33.89       32.68      4.20 o
   1   2  10        4.44        3.27      2.80 o
   2   2  10        0.51        2.80      3.11 o
   3   2  10       36.50       32.53      4.05 o
   4   2  10       20.01       13.92      4.98 o
   5   2  10        5.37        5.97      3.11 o
   6   2  10       28.28       35.49      5.29 o
   7   2  10       14.70        7.90      5.99 o
   8   2  10        0.39        8.84      4.64 o
  -7   3  10       11.68       15.53      4.48 o
  -6   3  10        0.12        6.94      3.56 o
  -5   3  10       15.71       17.23      3.12 o
  -4   3  10        0.33        0.00      2.30 o
  -3   3  10        1.45        1.21      3.92 o
  -2   3  10        4.14        2.56      1.44 o
  -1   3  10       16.79       15.10      3.89 o
   0   3  10       53.08       56.50      5.60 o
   1   3  10       83.75       79.06      5.91 o
   2   3  10       18.81       18.52      3.42 o
   3   3  10      163.30      183.18      8.72 o
   4   3  10        7.47        9.65      3.42 o
   5   3  10        5.46        6.72      2.27 o
   6   3  10        0.07        0.00      2.25 o
   7   3  10        9.07       11.04      2.68 o
   8   3  10        0.17        4.77      3.32 o
  -6   4  10       18.56       32.24     28.17 o
  -5   4  10       15.93       16.71      5.74 o
  -4   4  10        7.27       14.99      2.29 o
  -3   4  10       36.54       59.97      3.01 o
  -2   4  10        2.81        0.00      1.54 o
  -1   4  10      143.44      121.17      3.32 o
   0   4  10      203.12      172.88      6.27 o
   1   4  10      245.69      244.54      7.70 o
   2   4  10       54.01       51.70      4.51 o
   3   4  10       25.29       22.79      3.10 o
   4   4  10        8.97        9.77      1.48 o
   5   4  10       43.06       43.26      2.61 o
   6   4  10        2.01        2.24      2.31 o
   7   4  10        3.23        6.25      2.63 o
   8   4  10        0.43        0.00      7.31 o
  -6   5  10       28.75       19.99     51.05 o
  -5   5  10        5.43        5.80      8.67 o
  -4   5  10       59.28       79.61      4.51 o
  -3   5  10        0.04        0.00      2.27 o
  -2   5  10       18.79       24.38      2.10 o
  -1   5  10      190.31      210.82      9.88 o
   0   5  10      121.95      124.69      6.61 o
   1   5  10      164.31      166.88      6.38 o
   2   5  10      103.03       98.00      5.41 o
   3   5  10       10.20        6.68      4.82 o
   4   5  10        0.69        3.84      1.72 o
   5   5  10        2.08        0.00      2.06 o
   6   5  10       22.31       22.46      2.62 o
   7   5  10       26.15       31.36      3.84 o
   8   5  10        1.57        0.00      7.94 o
  -5   6  10        0.04        0.00      3.06 o
  -4   6  10       61.35       86.47     10.12 o
  -3   6  10        1.07        1.30      3.81 o
  -2   6  10       73.81       83.56      3.62 o
  -1   6  10       52.90       49.26      2.69 o
   0   6  10      376.58      363.84      7.61 o
   1   6  10       31.62       29.44      1.97 o
   2   6  10      150.56      139.10      3.90 o
   3   6  10       29.59       28.96      4.19 o
   4   6  10        8.98       12.95      2.23 o
   5   6  10       11.15        9.93      2.38 o
   6   6  10       13.95       16.87      2.72 o
   7   6  10       14.70       16.54      4.08 o
   8   6  10        1.29        7.63      8.72 o
  -5   7  10        1.22        4.38      3.55 o
  -4   7  10        5.08        8.48      3.37 o
  -3   7  10        0.52        3.86      2.70 o
  -2   7  10       93.42       88.90      3.78 o
  -1   7  10       49.67       55.52      3.16 o
   0   7  10      229.36      262.88      6.30 o
   1   7  10        5.26        6.70      2.79 o
   2   7  10       51.13       49.04      2.82 o
   3   7  10       57.69       60.65      4.24 o
   4   7  10        8.48        5.61      2.38 o
   5   7  10       15.45       18.09      2.75 o
   6   7  10        0.92        5.28      3.81 o
   7   7  10        2.54        0.00      7.31 o
   8   7  10        3.81       10.74      9.81 o
  -4   8  10        1.89        2.06      3.56 o
  -3   8  10       11.65       14.03      4.90 o
  -2   8  10       37.00       35.72      3.31 o
  -1   8  10       84.49       91.24      3.91 o
   0   8  10       20.59       23.42      3.87 o
   1   8  10       48.66       60.43      3.55 o
   2   8  10        4.28        3.27      2.26 o
   3   8  10       16.06       18.96      3.18 o
   4   8  10       73.75       67.31      4.01 o
   5   8  10       25.05       22.22      3.42 o
   6   8  10        3.85        6.54      7.00 o
   7   8  10        0.10        0.00      8.40 o
  -3   9  10        0.05        3.57      3.49 o
  -2   9  10        3.55        0.00      3.05 o
  -1   9  10       76.37       92.85      4.43 o
   0   9  10        1.87        7.91      2.56 o
   1   9  10      103.37      116.12      4.98 o
   2   9  10       10.32        9.70      2.62 o
   3   9  10       19.72       25.63      3.03 o
   4   9  10       15.60       17.13      3.66 o
   5   9  10       10.30       13.49      4.20 o
   6   9  10        4.10        0.00      8.40 o
   7   9  10        4.10        6.69      8.87 o
  -1  10  10        0.04        0.00      3.50 o
   0  10  10        0.94        9.78      3.19 o
   1  10  10       20.70       22.22      8.32 o
   2  10  10       44.18       34.90      3.73 o
   3  10  10       55.84       54.35      3.88 o
   4  10  10        0.00        2.42      4.02 o
   5  10  10        5.97        0.93      8.25 o
   6  10  10       12.27        1.09      9.65 o
   1  11  10        8.12       10.30      3.94 o
   2  11  10       12.67        6.74      5.09 o
   3  11  10        4.59       11.36      9.96 o
   4  11  10        3.63        0.00      9.49 o
  -4  -6  11        3.19       11.10      5.21 o
  -3  -6  11       13.89        9.73      3.79 o
  -2  -6  11        2.32        0.00      3.65 o
  -1  -6  11        0.23        0.00      3.57 o
   0  -6  11       22.01       29.27      4.75 o
   1  -6  11        4.19        0.00      3.74 o
   2  -6  11        1.36        1.92      3.76 o
  -5  -5  11        1.21        6.31      4.03 o
  -4  -5  11        9.07       13.46      4.67 o
  -3  -5  11       10.73       11.88      3.46 o
  -2  -5  11        0.34        0.00      3.97 o
  -1  -5  11        4.06        7.71      2.96 o
   0  -5  11        3.74        3.03      3.66 o
   1  -5  11        8.70        7.82      3.25 o
   2  -5  11        7.37        2.71      3.12 o
   3  -5  11        4.15        9.65      3.20 o
  -6  -4  11        0.01        1.22      4.48 o
  -5  -4  11        1.69        0.00      3.65 o
  -4  -4  11       30.16       32.63      3.80 o
  -3  -4  11        3.17        4.49      3.08 o
  -2  -4  11       25.76       29.27      3.20 o
  -1  -4  11       25.81       29.19      3.13 o
   0  -4  11        0.09        3.28      2.50 o
   1  -4  11       22.62       23.41      3.08 o
   2  -4  11        0.63        1.06      5.68 o
   3  -4  11       17.98       19.81      4.12 o
   4  -4  11       18.24       16.25      3.17 o
  -6  -3  11        1.90        0.17      6.38 o
  -5  -3  11       19.80       27.50      6.77 o
  -4  -3  11        2.66        5.53      2.96 o
  -3  -3  11        4.46        2.18      2.80 o
  -2  -3  11       17.77       14.58      2.68 o
  -1  -3  11        1.16        4.97      2.45 o
   0  -3  11        1.31        3.74      2.39 o
   1  -3  11        2.34        2.59      2.39 o
   2  -3  11        2.63        5.25      2.80 o
   3  -3  11       12.77        9.97      4.12 o
   4  -3  11        4.95        3.94      2.51 o
   5  -3  11       11.97       19.20      4.12 o
  -7  -2  11        1.08        6.13      4.43 o
  -6  -2  11        3.19        7.67      4.28 o
  -5  -2  11       15.62       14.07      3.81 o
  -4  -2  11       15.11        9.55      3.10 o
  -3  -2  11       22.75       22.72      3.11 o
  -2  -2  11        4.22        4.45      2.96 o
  -1  -2  11       43.14       44.77      2.90 o
   0  -2  11       20.84       23.17      4.05 o
   1  -2  11       45.87       49.37      3.22 o
   2  -2  11       25.05       25.64      2.50 o
   3  -2  11        0.25        0.95      2.16 o
   4  -2  11       10.31        3.99      2.88 o
   5  -2  11        4.25        0.00      2.88 o
   6  -2  11        0.33        0.00      6.23 o
  -7  -1  11        3.72        5.40      4.26 o
  -6  -1  11        1.48        4.73      3.77 o
  -5  -1  11        2.53        0.00      3.11 o
  -4  -1  11       20.60       25.37      3.02 o
  -3  -1  11        0.00        0.00      2.26 o
  -2  -1  11       44.45       39.63      2.82 o
  -1  -1  11       43.58       47.07     12.68 o
   0  -1  11       45.19       39.39      4.20 o
   1  -1  11        6.13        5.22      3.19 o
   2  -1  11       12.95       17.71      2.07 o
   3  -1  11      133.68      120.26      4.26 o
   4  -1  11       26.48       31.21      2.51 o
   5  -1  11        7.10        3.44      4.51 o
   6  -1  11        2.03        0.00      5.45 o
  -7   0  11       12.60       25.40      5.37 o
  -6   0  11        0.57        3.07      3.40 o
  -5   0  11        0.94        2.62      2.94 o
  -4   0  11        9.75        6.13      2.76 o
  -3   0  11       34.60       36.72      2.80 o
  -2   0  11      221.70      200.14      8.56 o
  -1   0  11       96.74       94.63      6.85 o
   0   0  11      230.03      182.10      9.18 o
   1   0  11        0.01        0.00      3.27 o
   2   0  11       17.39       14.47      3.89 o
   3   0  11      138.42      143.81      8.87 o
   4   0  11       18.52       19.99      2.07 o
   5   0  11       86.87       94.85      4.43 o
   6   0  11        0.96        8.56      5.29 o
   7   0  11        1.82        0.00      6.54 o
  -7   1  11        0.47        1.60      4.39 o
  -6   1  11        3.94        9.46      3.72 o
  -5   1  11       19.79       24.50      6.85 o
  -4   1  11        0.37        0.00      2.28 o
  -3   1  11       16.09       11.35      2.65 o
  -2   1  11      196.65      177.20      5.14 o
  -1   1  11       43.27       37.66      4.98 o
   0   1  11      969.90      906.74     31.28 o
   1   1  11       19.91       21.94      4.05 o
   2   1  11      278.83      273.45     11.83 o
   3   1  11       60.52       69.26      6.38 o
   4   1  11      182.82      187.39     10.12 o
   5   1  11       57.76       61.63      6.38 o
   6   1  11        5.35        1.40      5.14 o
   7   1  11        0.72        3.27      5.91 o
  -7   2  11        9.54       21.59      4.55 o
  -6   2  11        8.83       17.75      3.74 o
  -5   2  11       11.76        7.76      3.05 o
  -4   2  11       17.42       13.44      2.70 o
  -3   2  11       54.02       44.70      4.28 o
  -2   2  11       36.65       43.17      2.40 o
  -1   2  11      195.20      168.87      9.49 o
   0   2  11      220.86      208.09     10.12 o
   1   2  11        0.04        0.00      3.11 o
   2   2  11      742.83      712.04     25.06 o
   3   2  11       57.47       55.87      5.60 o
   4   2  11      193.16      201.08     10.27 o
   5   2  11       22.20       22.41      4.82 o
   6   2  11       32.18       30.97      5.60 o
   7   2  11       21.42       25.32      4.63 o
   8   2  11        1.37       14.18      5.27 o
  -6   3  11        3.72        0.36      3.62 o
  -5   3  11        5.41        1.14      2.95 o
  -4   3  11       15.23       16.18     24.05 o
  -3   3  11      260.05      248.95      6.99 o
  -2   3  11       34.33       20.26      2.26 o
  -1   3  11      280.90      242.79     11.67 o
   0   3  11       28.92       31.44      4.82 o
   1   3  11      298.90      281.55     12.14 o
   2   3  11      499.94      512.82     18.99 o
   3   3  11      192.08      182.56      9.34 o
   4   3  11      209.52      196.26      9.81 o
   5   3  11       29.19       37.63      4.04 o
   6   3  11       22.87       21.52      4.34 o
   7   3  11       12.95       14.38      7.00 o
   8   3  11        2.35        1.25      9.18 o
  -6   4  11        9.47       14.23      3.84 o
  -5   4  11        1.90       48.25     67.70 o
  -4   4  11        3.22        4.65     10.45 o
  -3   4  11       42.03       29.62      3.80 o
  -2   4  11        7.75       12.70      1.85 o
  -1   4  11       46.00       38.47      3.90 o
   0   4  11       20.62       18.83      3.41 o
   1   4  11      571.52      548.60     14.24 o
   2   4  11      114.87      104.83      8.79 o
   3   4  11      121.09      125.04      5.89 o
   4   4  11        0.76        0.00      2.99 o
   5   4  11       16.18       15.74      3.71 o
   6   4  11       15.83       20.73      4.12 o
   7   4  11        2.65        1.94      4.26 o
   8   4  11       11.25       24.59      9.81 o
  -5   5  11        0.30        0.00      7.47 o
  -4   5  11        2.32        0.04      2.45 o
  -3   5  11        0.14        0.00      3.19 o
  -2   5  11       23.08       21.59      2.20 o
  -1   5  11       31.20       26.47      4.01 o
   0   5  11        6.66        8.14      4.28 o
   1   5  11      127.19      122.17      8.25 o
   2   5  11       56.46       55.79      4.78 o
   3   5  11       45.02       46.03      4.30 o
   4   5  11       14.71       16.28      3.60 o
   5   5  11        3.73        5.28      3.68 o
   6   5  11        0.26        0.00      3.88 o
   7   5  11       42.28       33.93      8.56 o
   8   5  11        0.29        6.23      9.03 o
  -5   6  11        0.67        0.73      4.12 o
  -4   6  11        1.25        7.91      4.51 o
  -3   6  11        0.04        0.00      2.88 o
  -2   6  11        2.51        1.12      2.23 o
  -1   6  11        8.39        6.33      3.85 o
   0   6  11        1.43        4.00      3.57 o
   1   6  11        6.77        8.01      3.34 o
   2   6  11      102.66       87.03      5.71 o
   3   6  11        0.64        0.00      3.43 o
   4   6  11        0.70        0.00      3.44 o
   5   6  11        6.70        6.83      3.94 o
   6   6  11       14.40       29.65      4.79 o
   7   6  11       36.96       30.97      9.03 o
   8   6  11        0.05        3.11      8.87 o
  -4   7  11        1.79        6.58      4.20 o
  -3   7  11        0.30        0.00      7.08 o
  -2   7  11       14.94       22.02      4.35 o
  -1   7  11       27.78       35.27      5.10 o
   0   7  11        0.76        6.60      4.28 o
   1   7  11       36.83       50.15      4.83 o
   2   7  11        4.37        4.47      3.81 o
   3   7  11        9.96        7.02      3.85 o
   4   7  11        0.02        0.00      3.89 o
   5   7  11        0.34        7.72      7.63 o
   6   7  11        9.35        6.38      7.31 o
   7   7  11        0.95        1.40      8.56 o
  -3   8  11        0.59       10.58      8.72 o
  -2   8  11        9.56        5.76      7.94 o
  -1   8  11        0.02        0.00      4.84 o
   0   8  11        2.78        3.23      4.98 o
   1   8  11        7.75        1.83      5.45 o
   2   8  11       11.74       13.80      4.79 o
   3   8  11        8.47       10.10      4.41 o
   4   8  11       11.27       13.12      4.52 o
   5   8  11       10.13       16.50      7.63 o
   6   8  11        3.75        6.54      7.78 o
   7   8  11        0.05        0.00      8.56 o
  -2   9  11        0.00        0.00      7.94 o
  -1   9  11        4.61       13.84      7.86 o
   0   9  11        0.90        1.28     10.82 o
   1   9  11       38.77       54.65      6.05 o
   2   9  11        3.80        3.31      5.16 o
   3   9  11        2.34        1.52      5.16 o
   4   9  11        1.18        7.31      7.63 o
   5   9  11       22.59       12.30      9.34 o
   6   9  11        3.52        7.00      9.34 o
   0  10  11        2.31        7.82      6.55 o
   1  10  11       46.01       49.21      7.02 o
   2  10  11        1.16        3.87      5.89 o
   3  10  11       12.30       16.15      7.47 o
   4  10  11        3.35        1.71      9.03 o
   5  10  11        0.11        2.49      8.72 o
  -2  -6  12        7.72       10.43      5.45 o
  -1  -6  12        7.13        0.47      6.85 o
  -4  -5  12        0.25        0.00      7.00 o
  -3  -5  12       23.18       32.16      4.34 o
  -2  -5  12        6.76        2.20      3.42 o
  -1  -5  12       12.93        4.82      6.69 o
   0  -5  12       21.42       24.75      7.31 o
   1  -5  12        0.89       13.38      6.69 o
   2  -5  12        5.41       11.21      7.63 o
  -5  -4  12        0.10        8.39      4.41 o
  -4  -4  12       18.16       29.10      9.18 o
  -3  -4  12       10.09       15.17      3.53 o
  -2  -4  12        0.75        0.86      3.06 o
  -1  -4  12       48.05       54.89      4.09 o
   0  -4  12        2.76        8.25      5.29 o
   1  -4  12        9.72       18.37      6.38 o
   2  -4  12       12.16       12.92      6.23 o
   3  -4  12        4.22        0.00      6.38 o
  -6  -3  12        0.37        0.00      4.40 o
  -5  -3  12       16.15       13.33      5.29 o
  -4  -3  12        8.11       13.87      3.68 o
  -3  -3  12        0.01        4.63      7.00 o
  -2  -3  12       14.10       20.38      2.99 o
  -1  -3  12       11.43        8.56      4.98 o
   0  -3  12        0.48        0.00      5.14 o
   1  -3  12       24.36       11.67      5.29 o
   2  -3  12        0.01        3.11      4.82 o
   3  -3  12       16.04       24.75      6.69 o
   4  -3  12        9.01        0.00      6.38 o
  -6  -2  12        2.59        1.20      6.93 o
  -5  -2  12       39.42       39.52      4.31 o
  -4  -2  12        0.78       10.27      8.72 o
  -3  -2  12        4.75        2.14      2.91 o
  -2  -2  12       14.24       18.05      5.45 o
  -1  -2  12        2.03        7.31      4.67 o
   0  -2  12       22.36       35.33      5.76 o
   1  -2  12       45.78       39.84      5.76 o
   2  -2  12        0.10        5.76      4.98 o
   3  -2  12       32.16       33.00      5.76 o
   4  -2  12        4.36        4.51      5.45 o
   5  -2  12       29.96       36.42      7.31 o
  -6  -1  12       16.85       30.92     11.36 o
  -5  -1  12       13.61       10.37      4.36 o
  -4  -1  12       18.57       19.13      3.25 o
  -3  -1  12       10.46       11.18      2.94 o
  -2  -1  12       15.21       14.79      4.67 o
  -1  -1  12        0.01        0.00      3.74 o
   0  -1  12       22.01       16.81      4.51 o
   1  -1  12        3.71        6.23      4.20 o
   2  -1  12        0.40        8.87      4.82 o
   3  -1  12        1.38        1.87      4.67 o
   4  -1  12        0.20        1.71      4.51 o
   5  -1  12       60.32       68.32      7.78 o
   6  -1  12        3.29        9.03      7.00 o
  -6   0  12       23.97       39.01      4.98 o
  -5   0  12        4.34        5.08      4.20 o
  -4   0  12       16.55       11.41      2.88 o
  -3   0  12        0.01        0.00      4.51 o
  -2   0  12        0.36        7.47      4.51 o
  -1   0  12        5.70        5.91      4.05 o
   0   0  12       22.78       25.37      4.67 o
   1   0  12        0.02        0.16      3.74 o
   2   0  12       48.24       47.31      5.76 o
   3   0  12        0.92        5.76      4.36 o
   4   0  12       17.83       24.75      5.14 o
   5   0  12       37.65       42.49      6.54 o
   6   0  12       13.24       13.54      6.07 o
  -6   1  12        4.60        3.66      3.80 o
  -5   1  12       10.25       18.88      6.46 o
  -4   1  12        0.45        0.00      3.42 o
  -3   1  12       29.95       29.73      5.91 o
  -2   1  12        0.04        0.00      4.20 o
  -1   1  12      146.46      123.89      8.25 o
   0   1  12       22.57       28.01      4.67 o
   1   1  12       13.51       14.94      4.20 o
   2   1  12       29.65       26.61      4.98 o
   3   1  12       61.92       56.96      6.38 o
   4   1  12       17.36       18.05      4.98 o
   5   1  12        6.80        5.76      5.29 o
   6   1  12       58.19       64.43      7.63 o
   7   1  12        1.11       18.05      6.69 o
  -6   2  12        0.46        4.95      3.90 o
  -5   2  12       31.56       27.07      3.68 o
  -4   2  12       13.54        5.91      5.91 o
  -3   2  12       11.14       11.52      5.14 o
  -2   2  12       18.13       17.28      5.29 o
  -1   2  12        9.45       12.14      4.36 o
   0   2  12       92.04       95.72      7.31 o
   1   2  12       32.39       33.46      4.82 o
   2   2  12       57.55       51.36      5.29 o
   3   2  12       35.83       35.49      4.98 o
   4   2  12       32.11       36.42      5.45 o
   5   2  12        7.44        6.69      5.14 o
   6   2  12        2.68        8.87      5.45 o
   7   2  12       18.56       18.58      5.10 o
  -6   3  12        2.66       14.94      9.34 o
  -5   3  12        2.21        0.00      6.85 o
  -4   3  12       39.98       42.49      7.94 o
  -3   3  12        5.68        1.09      5.14 o
  -2   3  12      129.86      109.26      8.72 o
  -1   3  12        6.09        5.60      4.20 o
   0   3  12        5.03        4.82      4.36 o
   1   3  12       24.45       21.01      4.51 o
   2   3  12       59.58       46.85      5.45 o
   3   3  12        0.60        0.00      3.89 o
   4   3  12        4.90        7.78      4.36 o
   5   3  12        2.06        0.78      4.36 o
   6   3  12        4.38        9.89      4.26 o
   7   3  12        9.82       17.64      5.68 o
  -5   4  12        5.45       11.67      8.09 o
  -4   4  12       39.89       39.38      7.63 o
  -3   4  12        0.10        0.00      4.02 o
  -2   4  12       52.48       51.02      4.79 o
  -1   4  12        8.73       10.29      3.57 o
   0   4  12      133.79      130.13      9.57 o
   1   4  12      166.41      177.43      9.81 o
   2   4  12       11.08       10.16      3.39 o
   3   4  12        5.82        6.02      3.51 o
   4   4  12       47.16       51.82      4.64 o
   5   4  12        3.55        2.38      4.06 o
   6   4  12       13.00       19.34      4.45 o
   7   4  12        2.75        2.25      4.89 o
  -5   5  12       15.15       20.39      9.96 o
  -4   5  12        3.95        4.67      7.00 o
  -3   5  12        4.39       13.38      6.69 o
  -2   5  12        2.44        0.50      7.16 o
  -1   5  12       47.45       44.77      4.56 o
   0   5  12        7.71        3.15      3.59 o
   1   5  12       21.26       17.43      3.70 o
   2   5  12        1.03        5.34      3.28 o
   3   5  12        7.25        7.84      3.74 o
   4   5  12       24.16       25.76      4.32 o
   5   5  12        1.70        0.74      3.96 o
   6   5  12        4.22        0.00      4.35 o
   7   5  12        1.51        0.78      8.40 o
  -4   6  12       10.55       10.12      8.87 o
  -3   6  12        1.89       12.14      7.63 o
  -2   6  12        0.11        2.71      4.82 o
  -1   6  12        0.75        1.70      3.96 o
   0   6  12        0.09        0.00      3.70 o
   1   6  12        3.74        1.55      3.77 o
   2   6  12       31.75       32.72      4.52 o
   3   6  12       29.27       30.04      4.52 o
   4   6  12        3.48        1.16      3.96 o
   5   6  12        0.00        0.00      3.96 o
   6   6  12        9.87        7.00      7.31 o
   7   6  12        1.97        0.00      8.87 o
  -3   7  12        0.32        0.00      7.94 o
  -2   7  12        2.83        0.00      7.78 o
  -1   7  12        2.91        3.04      4.65 o
   0   7  12        1.08        0.00      4.19 o
   1   7  12        0.12        3.86      4.18 o
   2   7  12        0.15        1.42      4.14 o
   3   7  12        2.60        1.83      4.34 o
   4   7  12        7.44       12.67      4.37 o
   5   7  12        0.71        0.00      5.68 o
   6   7  12        0.72        0.00      7.63 o
   7   7  12        0.15        0.00      9.18 o
  -3   8  12        0.12        9.03      9.96 o
  -2   8  12        7.31       23.19      9.03 o
  -1   8  12        1.66        1.67      5.50 o
   0   8  12        1.04        8.95      5.39 o
   1   8  12        2.39        2.57      4.84 o
   2   8  12        4.62       11.06      5.03 o
   3   8  12        6.06       11.18      4.98 o
   4   8  12        0.54        6.49      4.86 o
   5   8  12        6.34        5.76      7.78 o
   6   8  12        0.02        2.02      8.56 o
  -1   9  12        0.99       16.03      8.56 o
   0   9  12        2.28        8.79      5.94 o
   1   9  12        7.21        9.75      5.94 o
   2   9  12        8.19        9.96      5.50 o
   3   9  12       32.21       37.81      6.42 o
   4   9  12       14.81        9.65      8.25 o
   5   9  12        2.69        2.49      8.72 o
   1  10  12        0.12        0.00      6.66 o
   2  10  12        1.73        4.01      6.44 o
   3  10  12        0.31        1.71      8.56 o
   4  10  12        0.10        0.00      9.34 o
  -1  -5  13       22.96       32.53      8.40 o
  -4  -4  13        0.00        0.00      6.54 o
  -3  -4  13       38.21       49.34      7.94 o
  -2  -4  13        9.31       21.79      6.85 o
  -1  -4  13       21.81       23.66      6.69 o
   0  -4  13        4.38        1.09      6.69 o
   1  -4  13       11.50       16.19      6.85 o
   2  -4  13        4.56       10.43      6.85 o
  -4  -3  13        3.00        3.11      7.31 o
  -3  -3  13        8.36        6.07      6.38 o
  -2  -3  13        7.49        4.82      6.07 o
  -1  -3  13       45.50       44.05      7.16 o
   0  -3  13        5.07        4.82      5.91 o
   1  -3  13       16.16        9.18      5.91 o
   2  -3  13        0.22        0.00      5.91 o
   3  -3  13        3.58       16.65      6.38 o
  -5  -2  13        6.06        0.00      7.78 o
  -4  -2  13        0.07        0.00      6.07 o
  -3  -2  13        0.56        0.00      5.60 o
  -2  -2  13       30.29       24.43      5.91 o
  -1  -2  13        1.92        6.54      4.82 o
   0  -2  13       38.67       38.75      6.07 o
   1  -2  13       13.42       13.23      5.45 o
   2  -2  13        7.15        4.36      5.29 o
   3  -2  13        0.63        4.36      6.23 o
   4  -2  13        1.01       11.52      6.54 o
  -5  -1  13        4.04        0.00      7.47 o
  -4  -1  13        5.38       10.74      6.69 o
  -3  -1  13       19.34       24.90      6.54 o
  -2  -1  13       14.60       15.72      5.76 o
  -1  -1  13       10.55        7.00      5.14 o
   0  -1  13       62.80       63.03      6.85 o
   1  -1  13       13.75       16.81      5.14 o
   2  -1  13        8.25       10.58      5.14 o
   3  -1  13        0.01        0.47      5.29 o
   4  -1  13       19.68       22.26      6.38 o
   5  -1  13        1.08       11.83      6.54 o
  -5   0  13        0.43        7.00      7.31 o
  -4   0  13        6.49        5.91      6.54 o
  -3   0  13       24.13       27.39      6.23 o
  -2   0  13        1.47        7.94      5.29 o
  -1   0  13       50.60       29.73      5.60 o
   0   0  13        0.06        5.29      4.36 o
   1   0  13       57.10       54.63      6.38 o
   2   0  13        7.00        8.25      5.14 o
   3   0  13        8.45        8.40      5.14 o
   4   0  13       19.82       25.68      5.91 o
   5   0  13        0.57        0.00      6.07 o
  -5   1  13        9.93       24.59      7.78 o
  -4   1  13        9.62       14.01      6.38 o
  -3   1  13        6.19        6.69      5.60 o
  -2   1  13       21.07       28.33      5.76 o
  -1   1  13       39.63       38.29      5.76 o
   0   1  13       67.51       63.34      6.54 o
   1   1  13       57.55       60.23      7.00 o
   2   1  13       14.76       13.54      4.82 o
   3   1  13       16.81       22.88      5.14 o
   4   1  13        2.90        7.94      5.60 o
   5   1  13       48.98       45.76      7.00 o
   6   1  13        5.05        8.87      6.69 o
  -5   2  13       29.37       52.92      9.18 o
  -4   2  13        2.01        0.00      6.23 o
  -3   2  13        1.00        0.47      5.14 o
  -2   2  13       22.71       16.96      5.91 o
  -1   2  13        8.13        5.60      4.67 o
   0   2  13       59.26       57.12      6.23 o
   1   2  13       33.07       24.90      4.98 o
   2   2  13        7.23        6.38      4.51 o
   3   2  13        4.09        3.89      4.20 o
   4   2  13        3.53        2.65      4.51 o
   5   2  13       30.76       41.09      6.69 o
   6   2  13        0.10        0.00      6.38 o
  -5   3  13        4.21        0.00      8.40 o
  -4   3  13        0.60        3.11      7.00 o
  -3   3  13       10.44       11.98      6.07 o
  -2   3  13        0.30        0.00      5.14 o
  -1   3  13       26.06       28.79      6.07 o
   0   3  13       50.41       58.21      6.69 o
   1   3  13      116.99      112.37      9.03 o
   2   3  13      148.88      155.17      9.34 o
   3   3  13        0.09        0.00      4.36 o
   4   3  13       10.13       17.59      5.14 o
   5   3  13        0.40        7.94      5.45 o
   6   3  13        1.57        3.37      4.75 o
  -5   4  13        5.05       14.79      8.72 o
  -4   4  13       11.01       22.88      8.40 o
  -3   4  13        6.57        7.16      6.07 o
  -2   4  13       21.72       17.99      4.51 o
  -1   4  13       14.37       16.78      3.96 o
   0   4  13       45.55       42.57      4.46 o
   1   4  13       29.88       34.86      5.76 o
   2   4  13       75.75       73.62      8.25 o
   3   4  13        3.72        0.76      3.68 o
   4   4  13       77.35       68.39      5.35 o
   5   4  13        6.85        3.45      4.34 o
   6   4  13        1.91        2.98      7.24 o
  -4   5  13        9.46       17.43      8.56 o
  -3   5  13        0.05        0.00      6.54 o
  -2   5  13       44.71       57.82      5.50 o
  -1   5  13       39.11       32.93      5.06 o
   0   5  13      102.90       88.96      6.77 o
   1   5  13       12.31       16.80      6.15 o
   2   5  13        7.38        9.32      3.96 o
   3   5  13       34.49       43.56      5.12 o
   4   5  13       41.95       44.31      5.16 o
   5   5  13        1.60        0.00      4.74 o
   6   5  13       28.89       29.37      5.29 o
  -3   6  13        2.96        5.29      8.09 o
  -2   6  13       17.42       11.83      7.63 o
  -1   6  13        1.08        3.83      4.67 o
   0   6  13       21.35       22.76      6.46 o
   1   6  13        6.78        4.03      4.07 o
   2   6  13       74.15       69.43      6.38 o
   3   6  13       72.13       70.61      5.85 o
   4   6  13       20.94       21.63      5.68 o
   5   6  13        0.50        0.00      4.82 o
   6   6  13       12.20        0.00      8.25 o
  -3   7  13        8.04        6.54      8.72 o
  -2   7  13        1.20        6.38      7.78 o
  -1   7  13        2.69        4.85      5.03 o
   0   7  13       11.61       17.29      5.00 o
   1   7  13        1.45        1.91      4.73 o
   2   7  13        5.45        0.00      4.70 o
   3   7  13        1.32        0.00      4.37 o
   4   7  13        0.00        0.00      4.49 o
   5   7  13        3.13        3.88      5.09 o
   6   7  13        1.02        0.00      8.40 o
  -2   8  13        1.43        1.56      9.65 o
  -1   8  13        1.27        0.00      6.33 o
   0   8  13        3.13        1.06      5.54 o
   1   8  13        1.45        3.05     10.27 o
   2   8  13        2.00        4.73      5.25 o
   3   8  13        3.89       10.30      5.22 o
   4   8  13        1.46        4.93      8.17 o
   5   8  13        4.13        4.20      8.56 o
   0   9  13        4.36        0.37      8.56 o
   1   9  13        0.32        3.35      6.11 o
   2   9  13       14.29       19.13      6.42 o
   3   9  13        2.45        4.82      6.00 o
   4   9  13        4.50        9.03      9.03 o
  -3  -3  14       34.04       34.40      8.09 o
  -2  -3  14        0.01        9.34      7.00 o
  -1  -3  14       32.42       42.80      7.78 o
   0  -3  14       10.77        7.47      6.38 o
   1  -3  14        4.72       12.76      7.16 o
  -4  -2  14       15.12       25.84      7.78 o
  -3  -2  14        0.20        2.80      6.69 o
  -2  -2  14       21.30        9.65      6.69 o
  -1  -2  14       17.84       24.12      6.69 o
   0  -2  14        0.37        0.00      5.76 o
   1  -2  14       23.53       26.15      6.85 o
   2  -2  14       16.85       12.92      7.00 o
   3  -2  14        8.97       10.89      7.00 o
  -4  -1  14        5.76        8.40      6.69 o
  -3  -1  14        3.90       10.43      6.69 o
  -2  -1  14       22.82       26.77      6.69 o
  -1  -1  14        5.05        8.25      5.60 o
   0  -1  14        2.10        9.81      5.29 o
   1  -1  14       39.27       37.66      6.54 o
   2  -1  14        1.07        1.25      5.45 o
   3  -1  14       19.70       20.86      6.38 o
   4  -1  14        1.80        3.89      7.00 o
  -4   0  14        0.74        0.00      7.31 o
  -3   0  14       25.02       23.97      7.31 o
  -2   0  14        0.00        0.16      5.45 o
  -1   0  14        1.00        3.42      4.98 o
   0   0  14        8.65        7.16      5.45 o
   1   0  14        2.11        7.94      5.29 o
   2   0  14       15.45        9.18      5.29 o
   3   0  14       11.45       16.03      5.91 o
   4   0  14        0.24        0.00      6.07 o
  -4   1  14       11.09       13.70      7.16 o
  -3   1  14       21.74       12.61      7.00 o
  -2   1  14       10.78       13.85      5.76 o
  -1   1  14       27.17       31.59      6.54 o
   0   1  14        0.03        0.00      4.98 o
   1   1  14        3.78        3.89      4.98 o
   2   1  14       34.33       39.38      6.38 o
   3   1  14        2.56        6.54      5.29 o
   4   1  14        0.03        3.74      6.23 o
   5   1  14        0.04        0.00      6.07 o
  -4   2  14       18.21       10.27      7.63 o
  -3   2  14       12.15       17.74      6.85 o
  -2   2  14       15.22       12.61      6.38 o
  -1   2  14       15.57       15.25      5.76 o
   0   2  14        0.87        1.09      4.98 o
   1   2  14       15.13       14.63      5.45 o
   2   2  14        0.16        0.00      4.98 o
   3   2  14       23.39       34.40      6.23 o
   4   2  14        2.51        2.02      5.91 o
   5   2  14        4.41        6.38      6.23 o
  -4   3  14        6.18        7.63      7.63 o
  -3   3  14        2.34       12.30      7.00 o
  -2   3  14       11.14        9.49      5.91 o
  -1   3  14        0.43        0.00      5.29 o
   0   3  14       11.08       13.38      5.29 o
   1   3  14        1.69        0.00      5.29 o
   2   3  14       32.49       26.46      5.91 o
   3   3  14       11.75       17.12      5.60 o
   4   3  14        8.80        1.25      5.76 o
   5   3  14        1.32        9.18      6.07 o
  -4   4  14        1.10        1.87      7.78 o
  -3   4  14       20.69       27.86      7.47 o
  -2   4  14        4.01        7.94      5.06 o
  -1   4  14        1.37        0.00      4.21 o
   0   4  14        9.91        1.25      5.45 o
   1   4  14        9.48        1.56      5.45 o
   2   4  14       54.29       49.34      6.54 o
   3   4  14       10.99       12.20      4.41 o
   4   4  14       16.97       19.15      4.63 o
   5   4  14        0.13        3.91      5.60 o
   6   4  14        0.00        1.70     10.43 o
  -3   5  14        2.98        0.93      7.63 o
  -2   5  14        2.47        5.26      6.07 o
  -1   5  14        6.73        0.22      5.00 o
   0   5  14       12.08        7.11      4.65 o
   1   5  14        0.00        4.34      4.56 o
   2   5  14        8.07       11.11      5.14 o
   3   5  14       20.62       22.51      4.96 o
   4   5  14       93.69       89.28     12.30 o
   5   5  14        2.72        7.14      5.23 o
  -2   6  14       23.72       27.24      8.09 o
  -1   6  14        0.95        0.08      5.23 o
   0   6  14       31.41       35.26      5.67 o
   1   6  14        1.04        0.00      4.52 o
   2   6  14       27.84       33.63      5.27 o
   3   6  14       29.96       32.68      5.38 o
   4   6  14       62.28       71.25     11.36 o
   5   6  14        4.95        1.02      5.38 o
  -2   7  14        9.98        8.87      8.72 o
  -1   7  14        3.55        9.73      5.67 o
   0   7  14       12.28       19.89      5.60 o
   1   7  14       12.00       13.49      5.17 o
   2   7  14        3.38        1.32      5.19 o
   3   7  14       26.93       26.32      5.46 o
   4   7  14        0.19        0.00      5.34 o
   5   7  14       26.51       27.08      9.18 o
   0   8  14        0.28        3.00      6.48 o
   1   8  14        2.19        0.00      5.57 o
   2   8  14        0.89        3.20      6.69 o
   3   8  14       19.35       24.44      6.26 o
   4   8  14       16.59       15.45      6.24 o
  -1  -2  15       52.23       70.19      9.03 o
   0  -2  15        7.88       10.43      6.54 o
  -2  -1  15        2.96        5.29      7.31 o
  -1  -1  15        6.31        2.96      6.23 o
   0  -1  15        0.11        3.11      6.38 o
   1  -1  15       25.72       28.48      7.00 o
   2  -1  15        0.42        0.00      6.23 o
  -3   0  15       11.69       10.43      7.31 o
  -2   0  15        2.82        1.56      6.85 o
  -1   0  15        0.55        0.00      6.07 o
   0   0  15       14.56       15.41      6.54 o
   1   0  15       18.22        9.81      6.54 o
   2   0  15        3.33        5.29      5.91 o
   3   0  15       23.68       29.42      7.00 o
  -3   1  15       10.15        0.00      7.31 o
  -2   1  15        4.54        0.00      6.38 o
  -1   1  15        0.35        0.00      6.23 o
   0   1  15        5.89        7.31      6.07 o
   1   1  15        5.42        8.87      6.38 o
   2   1  15        5.33        0.00      6.38 o
   3   1  15        5.69        8.40      6.23 o
   4   1  15        0.37        0.47      6.69 o
  -3   2  15        2.27       12.30      7.31 o
  -2   2  15       10.87       12.61      7.16 o
  -1   2  15        5.30        5.60      5.91 o
   0   2  15        0.51        2.49      6.07 o
   1   2  15        2.28        1.25      5.76 o
   2   2  15        0.98        4.36      5.60 o
   3   2  15        4.04        7.94      6.38 o
   4   2  15        2.70        8.72      6.54 o
  -3   3  15        6.58        9.96      7.78 o
  -2   3  15        7.61        6.38      6.69 o
  -1   3  15        3.91        3.42      6.69 o
   0   3  15        1.32        1.56      6.38 o
   1   3  15       18.97       17.59      6.69 o
   2   3  15        4.26        0.00      6.23 o
   3   3  15       12.68        4.82      6.38 o
   4   3  15        4.22        8.09      6.54 o
  -3   4  15       29.12       34.40      9.65 o
  -2   4  15        3.92        0.00      8.33 o
  -1   4  15        3.19        8.75      5.01 o
   0   4  15        4.52        0.00      5.21 o
   1   4  15        1.38        0.00      6.07 o
   2   4  15        9.83       11.44      7.16 o
   3   4  15        0.92        1.70      4.79 o
   4   4  15        3.59        0.11      5.60 o
  -2   5  15        3.40        6.07      7.63 o
  -1   5  15        0.03        3.06      5.60 o
   0   5  15       10.82       15.09      5.16 o
   1   5  15        0.47        6.17      4.65 o
   2   5  15       24.91       34.07      5.31 o
   3   5  15       39.77       42.56      5.87 o
   4   5  15       19.57       25.35      5.72 o
  -1   6  15        0.68        3.73      5.94 o
   0   6  15        3.10        0.56      5.24 o
   1   6  15        1.26        0.00      7.31 o
   2   6  15        0.12        0.15      5.49 o
   3   6  15       32.02       33.45      5.99 o
   4   6  15        5.35        6.10      9.49 o
   0   7  15        1.52       12.31      6.05 o
   1   7  15       15.45       16.06      6.11 o
   2   7  15       31.87       32.59      6.42 o
   3   7  15        2.82        0.01      5.47 o
  -1   1  16        2.07        3.27      7.00 o
   0   1  16       18.15       16.19      7.00 o
   1   1  16        0.81        0.00      6.54 o
  -1   2  16        6.90        4.36      6.85 o
   0   2  16        0.32        5.91      6.69 o
   1   2  16        0.06        0.00      6.38 o
   2   2  16        0.92        0.00      5.91 o
  -1   3  16        3.10        0.00      7.31 o
   0   3  16       21.22       20.23      7.47 o
   1   3  16        0.70        4.05      6.85 o
   2   3  16        2.20        0.00      6.54 o
  -1   4  16        0.00        3.77      5.58 o
   0   4  16       16.23       12.93      5.78 o
   1   4  16        0.04        2.18      5.20 o
   2   4  16        0.64        0.72      5.08 o
   0   5  16        2.04        6.13      5.85 o
   1   5  16        6.20       10.92      5.74 o
   2   5  16        0.00        5.37      6.77 o
 
